# Supplementary material for: OsUGT88C3 Encodes a UDP-Glycosyltransferase Responsible for Biosynthesis of Malvidin 3-O-Galactoside in Rice
Source: Plants (Basel). 2024 Feb 29;13(5):697. doi: 10.3390/plants13050697 (PMC10934233; doi:10.3390/plants13050697)
Supplement: Supplementary file 1 [file plants-13-00697-s001.zip]

Archive with 6 entries (6 files):
- Supplemental Figure TIFF/Figure S1.tif
- Supplemental Figure TIFF/Figure S2.tif
- Supplemental Figure TIFF/Figure S3.tif
- Supplemental Figure TIFF/Figure S4.tif
- Supplemental Figure TIFF/Supplemental Figure with captions.pdf
- Supplemental Tables.xlsx
