# Supplementary material for: OsUGT88C3 Encodes a UDP-Glycosyltransferase Responsible for Biosynthesis of Malvidin 3-O-Galactoside in Rice
Source: Plants (Basel). 2024 Feb 29;13(5):697. doi: 10.3390/plants13050697 (PMC10934233; doi:10.3390/plants13050697)
Supplement: Supplementary file 1 [file plants-13-00697-s001.zip › Supplemental Tables.xlsx]

## Sheet: Table S1
Table S1. Anthocyanin contents in samples.
Metabolites	Samplesa
	HN-L1	HN-L2	HN-L3	S2-L1	S2-L2	S2-L3	S4-L1	S4-L2	S4-L3
Pelargonidin	2.52604e+07	1.40792e+07	1.01074e+07	1.652e+06	454814	1.26622e+06	1.73506e+07	1.50469e+07	6.17164e+07
Cyanidin	519336	553059	591694	524181	703164	771298	235937	453844	489787
Peonidin	1.49125e+08	1.17516e+08	1.19345e+08	1.56917e+07	1.13738e+07	2.59429e+07	9.32805e+07	8.91589e+07	1.80014e+08
Petunidin	5.76675e+06	8.99708e+06	1.10465e+07	1.52779e+06	1.05158e+06	2.4288e+06	3.17805e+06	5.41741e+06	7.53011e+06
Malvidin	4.93903e+06	3.3023e+06	3.78551e+06	202354	361003	942613	1.86574e+06	1.45003e+06	1.14117e+07
Cyanidin 3-O-glucoside	3.05256e+09	4.16502e+09	4.55386e+09	2.17271e+09	3.80839e+09	3.88696e+09	1.43615e+07	3.38444e+06	2.55624e+06
Apigeninidin	6551.72	5360.58	20844.1	7090.11	12679.7	14890.5	39321.5	20287.2	9564.47
Pelargonidin 3-O-glucoside	1.40871e+06	1.97178e+06	2.70295e+06	988069	2.69064e+06	1.60608e+06	6207.49	14272.2	11714
Peonidin 3-O-glucoside	5.55618e+08	5.76466e+08	4.34066e+08	1.92273e+08	4.4278e+08	1.95094e+08	113977	80589.3	94615
Delphinidin 3-O-galactoside	67269.3	190336	349440	56413.5	366806	246823	145390	247904	136521
Malvidin 3-O-galactoside	915113	416941	283949	113288	84683.2	75643.8	159254	327017	718379
Cyanidin 3-O-galactoside	2.12363e+09	3.30579e+09	3.66945e+09	1.48038e+09	2.97407e+09	2.92499e+09	8.32423e+06	2.26547e+06	1.67901e+06
Petunidin 3-O-glucoside	29161.4	17471	19215	42974	12082.2	12206.9	10163	17978.3	25537.7
Cyanidin 3-O-rutinoside	5.93627e+08	9.38289e+08	1.66739e+09	9.89323e+08	2.03243e+09	2.47139e+09	5.00521e+06	2.44387e+06	1.34507e+06
Delphinidin	62624.1	75256.8	120056	38976.2	304626	505827	2992.99	4089.62	5640.48
aThe top first leaf (L1), the top second leaf (L2), and the top third leaf (L3) of rice varieties, HN, S2, S4 at trefoil stage

## Sheet: Table S2
Table S2. Differentially expressed genes between HN-L1 and HN-L2.
Gene ID	baseMean	log2FoldChange	lfcSE	stat	pvalue	padj
LOC_Os01g22640	135.505	2.81092	0.388034	7.244	4.35646e-13	1.33675e-11
LOC_Os01g08470	255.557	4.02366	0.42184	9.53836	1.45111e-21	1.09514e-19
LOC_Os03g56260	442.494	2.33084	0.380957	6.11839	9.45284e-10	1.78784e-08
LOC_Os02g18080	59.9797	-2.46123	0.703512	-3.49849	0.000467893	0.0026394
LOC_Os05g11990	134.318	4.96503	0.533021	9.31489	1.22082e-20	8.37546e-19
LOC_Os12g24650	37.6179	-6.84586	1.58307	-4.32444	1.52923e-05	0.000128882
LOC_Os05g03610	438.04	2.75006	0.394134	6.97746	3.00556e-12	8.2265e-11
LOC_Os07g45570	20.3262	-3.23216	1.02949	-3.13957	0.00169199	0.00792987
LOC_Os04g53640	28.5346	2.25857	0.724675	3.11667	0.00182908	0.00846479
LOC_Os01g61590	202.161	2.06886	0.408508	5.06442	4.09638e-07	4.91904e-06
LOC_Os12g32190	50.2752	-2.86188	0.650911	-4.39673	1.09894e-05	9.62711e-05
LOC_Os01g70500	44.9439	3.14658	0.688844	4.56791	4.92607e-06	4.62836e-05
LOC_Os04g01140	165.881	3.20955	0.507033	6.33007	2.45053e-10	5.13907e-09
LOC_Os08g34220	2061.84	2.07997	0.244014	8.52397	1.54172e-17	7.90176e-16
LOC_Os01g05080	782.421	2.59716	0.251865	10.3117	6.23797e-25	6.19387e-23
LOC_Os11g01740	219.791	3.20754	0.338051	9.48835	2.34728e-21	1.74326e-19
LOC_Os02g51060	1540.94	3.06105	0.336139	9.10651	8.5074e-20	5.31883e-18
LOC_Os08g07080	234.694	4.98785	1.4683	3.39701	0.000681254	0.00365635
LOC_Os02g52040	72.5333	3.89648	0.568748	6.85097	7.33524e-12	1.92416e-10
LOC_Os05g38410	29.1517	5.22932	1.03893	5.03339	4.8189e-07	5.7131e-06
LOC_Os05g32960	31.2747	3.66283	0.91029	4.0238	5.72665e-05	0.000417199
LOC_Os01g42900	21.6504	-5.03595	1.31735	-3.82278	0.000131956	0.000873713
LOC_Os06g18670	380.172	8.95807	1.47519	6.07247	1.25958e-09	2.33678e-08
LOC_Os01g46260	59.1673	5.24513	0.799193	6.56304	5.27234e-11	1.21253e-09
LOC_Os05g20020	75.6496	3.08435	0.495341	6.22672	4.76287e-10	9.45278e-09
LOC_Os08g28790	45.1234	3.22576	0.750244	4.29962	1.71093e-05	0.0001427
LOC_Os11g11970	19.37	-3.18859	1.04033	-3.06497	0.00217691	0.0097852
LOC_Os03g17480	119.32	2.31859	0.48618	4.76899	1.85155e-06	1.93364e-05
LOC_Os06g14510	2463.76	2.5043	0.183386	13.6559	1.8619e-42	5.49613e-40
LOC_Os10g24004	25.8903	-2.82363	0.911142	-3.099	0.00194174	0.00890481
LOC_Os01g16750	59.918	-2.75701	0.572532	-4.81546	1.46858e-06	1.56167e-05
LOC_Os01g54670	481.779	2.7739	0.436048	6.36146	1.99841e-10	4.25987e-09
LOC_Os07g10440	18.6351	5.58999	1.35713	4.11898	3.80546e-05	0.000290485
LOC_Os12g27440	337.934	2.13223	0.276686	7.70631	1.29505e-14	4.82435e-13
LOC_Os05g50800	50.134	2.24264	0.640641	3.50062	0.000464174	0.00262413
LOC_Os08g44270	719.543	4.43248	0.396393	11.182	4.99286e-29	6.73026e-27
LOC_Os02g18940	51.2995	-2.11524	0.605444	-3.4937	0.000476374	0.00267909
LOC_Os03g07440	2659.61	2.06747	0.231985	8.91206	5.00944e-19	2.95001e-17
LOC_Os01g51140	34.8345	3.10843	0.780773	3.98122	6.8562e-05	0.000488411
LOC_Os08g31090	24.8306	-3.11134	0.921154	-3.37766	0.00073106	0.00388433
LOC_Os09g09540	31.8471	-2.46058	0.760435	-3.23575	0.00121324	0.0059879
LOC_Os05g15770	5775.19	4.13633	0.272715	15.1672	5.82916e-52	3.31551e-49
LOC_Os04g51660	317.756	3.55061	0.381948	9.29607	1.4574e-20	9.96671e-19
LOC_Os12g31860	355.947	2.26885	0.335117	6.77032	1.28494e-11	3.24645e-10
LOC_Os08g37930	30.7707	-5.54132	1.22992	-4.50545	6.62329e-06	6.07612e-05
LOC_Os08g02490	360.141	-2.51319	0.300313	-8.36854	5.83349e-17	2.8944e-15
LOC_Os03g14040	2878.45	2.28191	0.181365	12.5818	2.65852e-36	5.34453e-34
LOC_Os03g05220	58.6319	-2.11913	0.544729	-3.89026	0.000100138	0.000684013
LOC_Os03g28260	422.349	3.34519	0.314704	10.6296	2.16962e-26	2.43248e-24
LOC_Os04g46780	48.4295	4.77069	0.758477	6.28983	3.17812e-10	6.4955e-09
LOC_Os05g28730	175.781	2.74633	0.357315	7.68602	1.51779e-14	5.61823e-13
LOC_Os05g27304	19.2588	2.76624	0.897587	3.08186	0.00205708	0.00933654
LOC_Os12g44050	13.8943	4.12046	1.30464	3.1583	0.00158691	0.00750146
LOC_Os01g62490	24.2403	5.97174	1.36424	4.37733	1.20144e-05	0.000103961
LOC_Os04g15580	204.453	-2.55447	0.399779	-6.3897	1.66213e-10	3.58565e-09
LOC_Os05g11010	572.15	4.46564	0.80861	5.52262	3.33985e-08	4.8376e-07
LOC_Os04g56910	49.3002	-8.69399	1.54722	-5.6191	1.91956e-08	2.88987e-07
LOC_Os06g02800	33.3441	3.6515	0.833477	4.38105	1.1811e-05	0.00010262
LOC_Os01g02070	23.7541	4.58879	0.994945	4.6121	3.98617e-06	3.81755e-05
LOC_Os05g49320	71.5804	2.06149	0.591496	3.48521	0.000491759	0.00275546
LOC_Os07g13810	78.1265	-3.05603	0.536056	-5.70096	1.19138e-08	1.88103e-07
LOC_Os01g54340	1008.18	2.03207	0.31594	6.43181	1.26092e-10	2.7662e-09
LOC_Os05g42360	98.1026	6.67832	0.874719	7.63481	2.26145e-14	8.15101e-13
LOC_Os12g29660	102.62	-2.16565	0.430744	-5.02769	4.96435e-07	5.8736e-06
LOC_Os02g02740	32.481	-2.29094	0.718023	-3.19063	0.00141963	0.00682732
LOC_Os07g01230	35.2139	2.61488	0.699994	3.73558	0.000187282	0.00118134
LOC_Os03g56380	175.073	2.26293	0.334399	6.76715	1.31348e-11	3.30782e-10
LOC_Os09g24290	25.9311	7.07995	1.79263	3.94949	7.83182e-05	0.000549288
LOC_Os02g33550	18.1601	6.56464	1.69733	3.86764	0.000109895	0.000744769
LOC_Os08g31630	3460.29	2.40684	0.178442	13.4881	1.83834e-41	5.10359e-39
LOC_Os03g03320	70.2342	3.85279	0.567026	6.79472	1.08521e-11	2.7749e-10
LOC_Os06g09610	2655.86	2.95818	0.204806	14.4438	2.74212e-47	1.06577e-44
LOC_Os07g12480	26.4015	-7.79289	1.62221	-4.80386	1.55634e-06	1.64823e-05
LOC_Os01g29804	30.1042	3.60681	0.884872	4.07608	4.5801e-05	0.000341895
LOC_Os03g59040	647.878	2.43977	0.253993	9.60569	7.56472e-22	5.80294e-20
LOC_Os01g66010	88.0777	2.66828	0.62896	4.24237	2.21175e-05	0.000179714
LOC_Os10g34940	164.488	-2.68217	0.403188	-6.65242	2.88304e-11	6.88153e-10
LOC_Os02g11770	685.378	6.47354	0.96725	6.69272	2.19053e-11	5.37153e-10
LOC_Os03g17870	41.9317	-4.15022	0.887023	-4.67882	2.88532e-06	2.88532e-05
LOC_Os01g34350	52.5132	-2.04754	0.610389	-3.35448	0.000795136	0.00417908
LOC_Os02g21810	57.259	2.03674	0.568875	3.58028	0.00034322	0.00201406
LOC_Os01g03290	509.237	3.74301	0.914418	4.09333	4.25227e-05	0.000319564
LOC_Os07g18530	10.7417	5.79677	1.83781	3.15417	0.00160954	0.00759556
LOC_Os01g44120	28.5232	-3.52237	0.88895	-3.96239	7.42019e-05	0.000523605
LOC_Os01g36070	2397.28	2.01626	0.202561	9.95383	2.4266e-23	2.12738e-21
LOC_Os08g30770	60.1736	-3.05255	0.57643	-5.29562	1.18614e-07	1.56188e-06
LOC_Os11g13890	144387	2.16444	0.169738	12.7516	3.05263e-37	6.91139e-35
LOC_Os05g51790	177.551	-2.19526	0.359912	-6.09944	1.06441e-09	1.99375e-08
LOC_Os11g07200	268.793	-2.78952	0.354065	-7.87854	3.31218e-15	1.35509e-13
LOC_Os04g39730	22.9007	-2.97183	0.896611	-3.31451	0.000918042	0.00470427
LOC_Os03g43970	62.2676	-2.01592	0.641737	-3.14134	0.00168174	0.007891
LOC_Os09g27820	468.285	4.7878	0.381422	12.5525	3.85138e-36	7.61138e-34
LOC_Os09g20940	241.741	5.58453	0.407201	13.7144	8.32214e-43	2.52042e-40
LOC_Os04g59210	127.72	-3.92927	0.547112	-7.18184	6.87818e-13	2.04591e-11
LOC_Os03g43650	108.085	5.31074	0.659541	8.05217	8.13377e-16	3.52564e-14
LOC_Os08g38590	25.1925	3.96385	0.887936	4.46412	8.03991e-06	7.24182e-05
LOC_Os10g42690	585.465	2.01088	0.314723	6.38936	1.66583e-10	3.59032e-09
LOC_Os06g38830	64.1215	-3.16914	0.595947	-5.31783	1.05011e-07	1.39695e-06
LOC_Os01g64960	48075.2	2.68958	0.164684	16.3317	5.86958e-60	5.06958e-57
LOC_Os08g22420	51.8239	-3.48248	0.713175	-4.88307	1.04447e-06	1.1473e-05
LOC_Os01g03080	23.8565	3.3858	0.882614	3.8361	0.000125002	0.000833823
LOC_Os08g34280	269	2.1333	0.301464	7.07647	1.47873e-12	4.24157e-11
LOC_Os03g12500	125.311	-6.58296	0.813652	-8.09064	5.93537e-16	2.62146e-14
LOC_Os12g07560	24.5763	8.46083	1.66029	5.09599	3.46932e-07	4.21818e-06
LOC_Os07g06970	42.412	-2.73415	0.678682	-4.02861	5.61068e-05	0.00041016
LOC_Os05g04160	23.1478	-2.81795	0.916911	-3.07331	0.00211701	0.00955645
LOC_Os08g42910	80.8376	-2.23419	0.599136	-3.72902	0.000192223	0.00120992
LOC_Os09g19560	41.146	-2.10713	0.632397	-3.33198	0.000862316	0.00447369
LOC_Os02g03670	279.592	2.09749	0.295919	7.08806	1.36007e-12	3.9205e-11
LOC_Os06g25010	1133.78	2.06717	0.308946	6.69105	2.21569e-11	5.42394e-10
LOC_Os04g54230	131.783	-2.18475	0.434312	-5.03037	4.89524e-07	5.80066e-06
LOC_Os01g13070	43.2362	2.18764	0.608034	3.5979	0.000320799	0.00189441
LOC_Os10g21268	149.503	2.9345	0.388047	7.56221	3.96274e-14	1.37108e-12
LOC_Os04g16772	168.694	2.87041	0.351735	8.16071	3.33056e-16	1.52292e-14
LOC_Os12g38270	1706.1	-2.33541	0.203698	-11.4651	1.97594e-30	2.84438e-28
LOC_Os11g04300	19.8253	4.65291	1.09751	4.23953	2.23991e-05	0.000181749
LOC_Os07g33480	86.5177	-5.22827	0.706642	-7.39875	1.37471e-13	4.48995e-12
LOC_Os07g41230	46.9418	-2.14437	0.623261	-3.44057	0.000580493	0.0031849
LOC_Os05g11064	859.727	2.26743	0.210537	10.7698	4.78179e-27	5.54783e-25
LOC_Os04g58700	163.175	2.91052	0.36895	7.88868	3.05409e-15	1.25169e-13
LOC_Os03g27930	67.4057	-2.09299	0.548009	-3.81926	0.000133855	0.000885028
LOC_Os02g46100	49.9958	2.39836	0.562636	4.26272	2.01956e-05	0.000165424
LOC_Os06g12320	167.122	-2.76541	0.482113	-5.73602	9.69285e-09	1.54926e-07
LOC_Os11g38580	91.3895	-3.52418	0.624786	-5.64062	1.69443e-08	2.5877e-07
LOC_Os07g14150	2642.71	2.48459	0.202279	12.283	1.1175e-34	2.05198e-32
LOC_Os12g05360	35.1925	2.82466	0.725729	3.89217	9.935e-05	0.000679426
LOC_Os07g06680	826.281	3.54515	0.272996	12.9861	1.4668e-38	3.52637e-36
LOC_Os01g73980	12.2954	7.46274	1.90179	3.92407	8.70664e-05	0.000603743
LOC_Os11g25990	15.5071	4.2812	1.16776	3.66615	0.000246225	0.0015084
LOC_Os10g38110	44.9861	-2.21465	0.681561	-3.24939	0.00115654	0.00574699
LOC_Os03g45920	819.649	4.98051	0.885182	5.62654	1.83864e-08	2.78242e-07
LOC_Os02g58550	90.968	-2.00475	0.453054	-4.42496	9.64607e-06	8.5596e-05
LOC_Os07g32620	207.229	3.65907	0.356083	10.2759	9.05224e-25	8.79576e-23
LOC_Os06g08090	376.028	5.32417	1.12391	4.73716	2.1673e-06	2.22877e-05
LOC_Os06g46030	30.5271	-3.10703	0.909075	-3.41779	0.000631317	0.00342539
LOC_Os06g48180	9197.28	4.23754	0.196339	21.5828	2.60633e-103	7.59747e-100
LOC_Os05g07880	233.015	-2.26295	0.426529	-5.30549	1.12372e-07	1.48978e-06
LOC_Os07g27810	421.889	4.22261	0.281678	14.9909	8.42108e-51	4.26912e-48
LOC_Os02g48560	18183.9	2.36253	0.204008	11.5806	5.1704e-31	7.72908e-29
LOC_Os01g14550	49.9243	2.90021	0.627294	4.62336	3.77565e-06	3.64287e-05
LOC_Os01g45274	188709	2.58856	0.191335	13.5289	1.05552e-41	2.96564e-39
LOC_Os01g52740	66.9373	-2.36538	0.573094	-4.12739	3.669e-05	0.000280831
LOC_Os06g49160	4196.63	2.81755	0.216213	13.0313	8.11775e-39	1.99269e-36
LOC_Os11g44500	15.5791	-3.90383	1.23279	-3.16667	0.00154194	0.00732074
LOC_Os06g41100	131.931	-2.16181	0.414342	-5.21745	1.81403e-07	2.30409e-06
LOC_Os10g22600	36.5803	2.55356	0.695421	3.67196	0.000240693	0.00147787
LOC_Os09g07350	667.614	7.68565	0.417874	18.3923	1.51528e-75	2.71819e-72
LOC_Os01g08380	18.2137	3.46104	1.03702	3.3375	0.000845354	0.00439742
LOC_Os08g33740	119.686	2.2766	0.591681	3.84769	0.000119238	0.000800184
LOC_Os04g43490	139.84	3.49647	0.398033	8.78437	1.57249e-18	8.77284e-17
LOC_Os03g10640	281.544	3.18422	0.292357	10.8915	1.26474e-27	1.52029e-25
LOC_Os01g02080	425.313	4.49634	0.323582	13.8955	6.74333e-44	2.18409e-41
LOC_Os02g36450	86.3606	-4.39652	0.641308	-6.85555	7.10403e-12	1.86982e-10
LOC_Os01g42110	34.8551	5.15556	0.930977	5.53779	3.06306e-08	4.45884e-07
LOC_Os02g30650	183.848	2.13148	0.352451	6.0476	1.4702e-09	2.69325e-08
LOC_Os03g15460	190.846	4.13503	0.460163	8.986	2.56388e-19	1.53513e-17
LOC_Os09g19400	53.9634	-4.15323	0.779532	-5.32785	9.93821e-08	1.32509e-06
LOC_Os06g29844	873.727	-2.44508	0.234747	-10.4158	2.10006e-25	2.21599e-23
LOC_Os01g72530	1235.38	-4.24561	0.256939	-16.5238	2.47413e-61	2.30787e-58
LOC_Os04g08280	47.9883	6.96971	1.17033	5.95536	2.59501e-09	4.55347e-08
LOC_Os09g13440	28.1326	-7.88481	1.70808	-4.61617	3.90883e-06	3.75583e-05
LOC_Os08g06380	1864.76	3.46013	0.261998	13.2067	8.02636e-40	2.03451e-37
LOC_Os08g38910	1198.22	3.77812	0.32671	11.5642	6.2603e-31	9.29874e-29
LOC_Os09g36070	23.7458	-4.53265	1.162	-3.90071	9.59097e-05	0.000657828
LOC_Os07g37920	18.2519	-4.78283	1.35212	-3.53727	0.000404284	0.00231929
LOC_Os06g12030	27.8962	-2.50274	0.786625	-3.18162	0.00146456	0.00700442
LOC_Os03g21230	466.05	-3.37111	0.309026	-10.9088	1.04587e-27	1.2703e-25
LOC_Os08g01380	90259.7	2.50444	0.184019	13.6097	3.50876e-42	1.0228e-39
LOC_Os09g33460	84.641	2.70569	0.634087	4.26707	1.9806e-05	0.000162607
LOC_Os06g01960	61.5655	4.83265	0.661846	7.30177	2.84005e-13	8.98641e-12
LOC_Os09g21120	235.686	2.91867	0.401101	7.27663	3.42257e-13	1.07133e-11
LOC_Os03g12510	115.265	-3.09459	0.478357	-6.46921	9.85136e-11	2.18794e-09
LOC_Os07g14820	15.3961	-7.01478	1.73959	-4.03242	5.52042e-05	0.00040445
LOC_Os05g49840	12.4543	7.47712	1.8246	4.09794	4.16846e-05	0.000314184
LOC_Os03g50030	38.1341	3.97107	0.807429	4.91816	8.73599e-07	9.78969e-06
LOC_Os08g36310	536.307	-2.65221	0.385283	-6.88379	5.82821e-12	1.54976e-10
LOC_Os01g71190	6810.23	2.54414	0.180057	14.1296	2.49439e-45	8.68196e-43
LOC_Os06g22340	35.2217	-3.31818	0.786659	-4.21807	2.46406e-05	0.000197804
LOC_Os01g04300	29.3679	3.56734	0.863713	4.13023	3.62397e-05	0.00027754
LOC_Os07g04150	775.443	3.6161	0.247459	14.6129	2.3229e-48	1.04173e-45
LOC_Os05g47700	48.5258	2.56308	0.617316	4.15198	3.29605e-05	0.000255617
LOC_Os05g06660	117.317	-3.19111	0.454243	-7.02511	2.13903e-12	5.98826e-11
LOC_Os04g50200	19.2644	6.65167	1.87382	3.5498	0.000385528	0.00222593
LOC_Os02g43640	843.218	10.1092	1.43163	7.06133	1.64915e-12	4.69573e-11
LOC_Os07g46200	67.5	-2.80783	0.648934	-4.32684	1.51265e-05	0.000127669
LOC_Os12g05394	17.4133	4.8819	1.24728	3.91404	9.07634e-05	0.000626053
LOC_Os08g07740	72.2074	2.97477	0.514949	5.77683	7.61228e-09	1.24052e-07
LOC_Os07g40130	541.703	4.7087	0.321626	14.6403	1.55452e-48	7.10813e-46
LOC_Os05g47850	66.8424	-2.34831	0.538714	-4.3591	1.30596e-05	0.000111598
LOC_Os04g45270	29.7628	3.72991	0.798408	4.67168	2.9875e-06	2.9684e-05
LOC_Os11g33270	153.199	4.90671	0.478541	10.2535	1.14155e-24	1.09102e-22
LOC_Os03g11110	149.117	2.09668	0.359424	5.83346	5.42911e-09	9.06277e-08
LOC_Os02g38040	52.6894	-2.91418	0.609893	-4.77817	1.76897e-06	1.85404e-05
LOC_Os01g67090	124.506	2.17395	0.376155	5.7794	7.49696e-09	1.22339e-07
LOC_Os07g49200	35.2291	2.89051	0.732535	3.9459	7.95017e-05	0.000556416
LOC_Os11g48050	34.3912	2.45066	0.676292	3.62367	0.000290455	0.00173633
LOC_Os01g04050	4411.89	5.36945	0.702448	7.64391	2.1072e-14	7.6304e-13
LOC_Os05g02670	65.7114	3.74558	0.563689	6.64476	3.03702e-11	7.23425e-10
LOC_Os11g05860	1166.26	3.11141	0.211507	14.7107	5.50554e-49	2.67478e-46
LOC_Os06g30370	119.889	2.44464	0.412204	5.93064	3.01749e-09	5.25134e-08
LOC_Os06g39744	37.1541	2.40811	0.733794	3.28173	0.00103174	0.00520438
LOC_Os03g56930	4840.24	6.63287	1.10157	6.02129	1.73029e-09	3.1255e-08
LOC_Os03g18470	46.3707	-2.56009	0.65359	-3.91697	8.96675e-05	0.000619937
ChrSy.fgenesh.gene.28	37.3422	-2.61916	0.719986	-3.63779	0.000274989	0.00165961
LOC_Os05g38680	90.2357	3.09674	0.670823	4.61633	3.90581e-06	3.75447e-05
LOC_Os07g35940	36.377	4.18481	0.801423	5.22173	1.7726e-07	2.25516e-06
LOC_Os04g50780	28.5	5.19468	1.14184	4.54938	5.38032e-06	5.03083e-05
LOC_Os04g37980	275.396	-5.29383	0.459397	-11.5234	1.00536e-30	1.45621e-28
LOC_Os04g54810	247.815	4.18572	0.331198	12.6381	1.30112e-36	2.73353e-34
LOC_Os12g42580	36.4633	3.27641	0.712231	4.6002	4.22082e-06	4.02246e-05
LOC_Os08g03990	111.678	-2.02015	0.415307	-4.86422	1.14908e-06	1.25276e-05
LOC_Os11g10120	44.8994	-2.26463	0.620307	-3.65082	0.000261409	0.0015868
LOC_Os02g49460	58.0562	2.06346	0.528922	3.90126	9.56925e-05	0.000656724
LOC_Os12g37970	475.178	-2.2518	0.334142	-6.73905	1.59428e-11	3.98486e-10
LOC_Os01g03300	122.642	2.66809	0.44681	5.97143	2.35179e-09	4.15483e-08
LOC_Os02g41954	14.0174	4.56843	1.34428	3.39842	0.000677765	0.00364098
LOC_Os01g72330	1049.18	2.25675	0.218968	10.3063	6.59982e-25	6.52151e-23
LOC_Os11g39990	132.131	4.9406	0.51027	9.68232	3.58479e-22	2.86292e-20
LOC_Os07g03100	125.502	-2.20396	0.396882	-5.55318	2.80519e-08	4.10912e-07
LOC_Os09g31478	374.69	-2.304	0.351163	-6.56106	5.34278e-11	1.22511e-09
LOC_Os02g02930	41.4625	3.76355	0.701084	5.36818	7.95334e-08	1.08147e-06
LOC_Os01g70190	646.982	2.36665	0.261243	9.05921	1.31404e-19	8.06407e-18
LOC_Os03g49440	3527.52	2.3271	0.270089	8.61605	6.9301e-18	3.63987e-16
LOC_Os05g12400	415.665	4.78275	0.4104	11.6539	2.19267e-31	3.34204e-29
LOC_Os01g47840	104.815	-2.04707	0.429546	-4.76566	1.88232e-06	1.96314e-05
LOC_Os02g04970	95.375	-2.32483	0.443186	-5.24571	1.55683e-07	2.00582e-06
LOC_Os01g54620	189.406	5.28495	1.09937	4.80727	1.53004e-06	1.6211e-05
LOC_Os05g50750	350.308	2.58855	0.335445	7.71675	1.19329e-14	4.49557e-13
LOC_Os04g39300	14.0213	-6.88007	1.76629	-3.89522	9.81098e-05	0.000671732
LOC_Os03g45860	64.387	-5.262	0.851777	-6.17768	6.50522e-10	1.26418e-08
LOC_Os10g40620	46.2189	4.03074	0.738068	5.46121	4.72914e-08	6.70336e-07
LOC_Os01g18240	22.3049	5.25288	1.14009	4.60744	4.07649e-06	3.89506e-05
LOC_Os10g14920	1025.56	-5.46342	0.347781	-15.7093	1.30512e-55	9.51103e-53
LOC_Os05g06920	10919	2.00025	0.278126	7.19189	6.38992e-13	1.9031e-11
LOC_Os12g02240	61.89	3.78526	0.616036	6.14454	8.01937e-10	1.53666e-08
LOC_Os01g47370	228.251	7.05826	1.47659	4.78011	1.75199e-06	1.83872e-05
LOC_Os09g35630	352.377	3.21375	0.430132	7.47155	7.92549e-14	2.67084e-12
LOC_Os02g41961	7.97456	-6.06576	1.96272	-3.09049	0.00199828	0.00911935
LOC_Os01g41710	175257	3.25329	0.21492	15.1372	9.20434e-52	5.1106e-49
LOC_Os04g38540	23.8969	-7.6492	1.63839	-4.66872	3.03079e-06	3.00119e-05
LOC_Os12g41660	865.581	2.88312	0.285266	10.1068	5.15525e-24	4.7518e-22
LOC_Os03g60340	117.585	3.81712	0.477382	7.99594	1.2859e-15	5.50225e-14
LOC_Os06g10750	53.5138	-2.97207	0.832045	-3.57201	0.000354252	0.0020715
LOC_Os10g36500	376.989	4.65032	0.317546	14.6446	1.45945e-48	6.80687e-46
LOC_Os12g34770	43.5501	2.37571	0.631732	3.76063	0.000169484	0.00108166
LOC_Os05g36140	27.4647	-2.58838	0.814142	-3.17927	0.00147645	0.00705551
LOC_Os11g37900	898.977	-2.45598	0.28055	-8.75414	2.05659e-18	1.1338e-16
LOC_Os08g01510	15.3714	6.3229	1.7215	3.67291	0.000239806	0.00147281
LOC_Os01g62200	103.072	9.08205	1.49525	6.07395	1.248e-09	2.31714e-08
LOC_Os01g03360	102.286	3.2337	0.683374	4.73196	2.22357e-06	2.27728e-05
LOC_Os12g23040	70.2819	2.45843	0.485122	5.06766	4.02741e-07	4.84243e-06
LOC_Os03g06570	179.728	4.50161	0.403337	11.1609	6.33398e-29	8.44048e-27
LOC_Os01g60600	26.5174	3.54849	0.931465	3.80958	0.000139203	0.000915201
LOC_Os08g01220	1661.88	3.07336	0.212493	14.4633	2.06509e-47	8.16237e-45
LOC_Os03g20380	15945.3	2.26493	0.255186	8.87562	6.95441e-19	4.01428e-17
LOC_Os07g48770	329.057	3.63672	0.320776	11.3373	8.57976e-30	1.19095e-27
LOC_Os08g07970	228.663	-2.35244	0.383406	-6.13564	8.48184e-10	1.61863e-08
LOC_Os02g53200	1351.81	2.1057	0.295857	7.11731	1.10055e-12	3.19611e-11
LOC_Os01g46270	11.1485	7.32074	1.86864	3.91767	8.94082e-05	0.000618878
LOC_Os12g35670	279.722	3.0142	0.349982	8.61244	7.15243e-18	3.7482e-16
LOC_Os11g16550	5319.86	2.50811	0.180167	13.921	4.72343e-44	1.57358e-41
LOC_Os03g21060	509.081	-4.6061	1.37286	-3.35513	0.000793288	0.00417156
LOC_Os03g50560	47.9322	2.54044	0.589153	4.31203	1.61766e-05	0.000135697
LOC_Os02g12670	37.2006	2.8414	0.661173	4.29751	1.72728e-05	0.000143931
LOC_Os03g02040	175.819	7.52606	0.740634	10.1616	2.94092e-24	2.74329e-22
LOC_Os11g01480	35.2409	-2.98686	0.833262	-3.58454	0.00033767	0.00198335
LOC_Os11g04910	8.934	-6.22958	1.92065	-3.24348	0.0011808	0.00585381
LOC_Os01g10320	215.043	2.569	0.45542	5.64095	1.69116e-08	2.58439e-07
LOC_Os11g19240	111.275	8.19121	1.18829	6.89326	5.45287e-12	1.45994e-10
LOC_Os02g57120	552.384	2.7288	0.267734	10.1922	2.14784e-24	2.02784e-22
LOC_Os11g05490	87.3068	-2.36342	0.5029	-4.69959	2.6068e-06	2.64192e-05
LOC_Os09g26620	1983.11	-2.92778	0.265803	-11.0148	3.24181e-28	4.15379e-26
LOC_Os01g09080	16.2858	-4.59474	1.44249	-3.18529	0.00144609	0.00693312
LOC_Os06g02810	65.0672	2.07247	0.544211	3.8082	0.000139981	0.000919019
LOC_Os05g04500	209.573	11.5513	1.91144	6.04328	1.51017e-09	2.75996e-08
LOC_Os04g40990	203.95	-5.53841	1.12657	-4.91619	8.82462e-07	9.88425e-06
LOC_Os04g09900	20.8947	-5.9833	1.78995	-3.34272	0.000829616	0.00432811
LOC_Os11g13840	19.5826	8.13388	1.76288	4.61398	3.95029e-06	3.78942e-05
LOC_Os12g28750	51.8246	3.01438	0.635697	4.74186	2.11769e-06	2.18613e-05
LOC_Os06g46284	346.133	2.54934	0.270671	9.41862	4.57049e-21	3.25944e-19
LOC_Os03g28170	230.317	5.03103	0.382923	13.1385	1.98138e-39	4.96835e-37
LOC_Os03g21210	354.355	2.14538	0.312817	6.85826	6.97063e-12	1.83678e-10
LOC_Os12g02750	80.0631	2.2568	0.490575	4.60032	4.21842e-06	4.02181e-05
LOC_Os08g31200	31.7401	-4.52914	1.16871	-3.87531	0.000106487	0.000722722
LOC_Os03g59240	160.103	3.73088	0.406348	9.18149	4.25184e-20	2.74662e-18
LOC_Os03g08460	14.6472	-4.45513	1.41936	-3.13884	0.00169618	0.00794525
LOC_Os03g16610	22.1035	4.81069	1.25187	3.8428	0.000121637	0.000813469
LOC_Os02g08530	59.6851	2.14664	0.523419	4.10119	4.11033e-05	0.000310422
LOC_Os03g02670	328.789	3.11962	0.317533	9.82456	8.82608e-23	7.37722e-21
LOC_Os05g48850	23.6874	8.40441	1.68387	4.99113	6.00286e-07	6.96797e-06
LOC_Os01g43140	32.0882	-2.47889	0.765415	-3.23862	0.0012011	0.00593927
LOC_Os01g56810	83.3265	2.14453	0.462491	4.6369	3.53668e-06	3.43361e-05
LOC_Os08g35760	189.772	7.63615	0.739898	10.3205	5.68968e-25	5.71911e-23
LOC_Os03g02570	30.0979	2.3499	0.712352	3.29879	0.000971031	0.00493881
LOC_Os05g45450	47.9296	2.16953	0.589485	3.68038	0.000232884	0.00143635
LOC_Os11g02270	17.1521	5.46731	1.41667	3.85926	0.000113729	0.000767188
LOC_Os03g32150	142.751	-2.79889	0.431748	-6.48271	9.00923e-11	2.01434e-09
LOC_Os09g26144	57.7741	-2.70018	0.586003	-4.6078	4.06961e-06	3.89107e-05
LOC_Os01g65210	80.1926	3.93101	0.538134	7.30489	2.7749e-13	8.7922e-12
LOC_Os01g29780	43.0847	4.60209	0.81984	5.6134	1.9839e-08	2.98289e-07
LOC_Os02g37930	695.515	2.15608	0.279071	7.72594	1.11033e-14	4.21707e-13
LOC_Os01g08500	192.531	3.12902	0.404882	7.72821	1.09069e-14	4.15428e-13
LOC_Os06g25910	74.7747	2.72349	0.671424	4.05629	4.98575e-05	0.000368869
LOC_Os07g28570	19.9932	-3.5376	1.12713	-3.13858	0.00169767	0.00794972
LOC_Os05g47660	37.324	-2.32986	0.692406	-3.36488	0.000765769	0.00404754
LOC_Os08g13440	13.1603	-6.78821	1.86331	-3.64309	0.000269384	0.00162916
LOC_Os04g40530	160.621	2.0557	0.359261	5.72201	1.05271e-08	1.67457e-07
LOC_Os02g19640	19.0801	6.63575	1.75575	3.77943	0.000157189	0.00101205
LOC_Os07g35640	132.216	-2.32546	0.479722	-4.84751	1.25019e-06	1.35162e-05
LOC_Os11g44430	37.4296	-3.55715	0.797676	-4.45939	8.21917e-06	7.38048e-05
LOC_Os02g41510	36.8867	-3.39175	0.806436	-4.20585	2.60098e-05	0.000206801
LOC_Os12g01510	4216.74	2.13021	0.195517	10.8953	1.21412e-27	1.46701e-25
LOC_Os04g49748	383.571	-2.39173	0.283571	-8.43433	3.33096e-17	1.6741e-15
LOC_Os02g33030	194.404	2.4965	0.364966	6.84037	7.89891e-12	2.06274e-10
LOC_Os03g16440	111.663	-2.23777	0.433587	-5.16107	2.45542e-07	3.04739e-06
LOC_Os05g21030	36.6129	-2.6229	0.739961	-3.54464	0.000393143	0.00226485
LOC_Os04g48290	1316.82	2.13032	0.294558	7.23227	4.74994e-13	1.45287e-11
LOC_Os04g35530	50.9955	2.09202	0.564193	3.70798	0.000208919	0.00130477
LOC_Os06g14670	115.428	2.32621	0.411131	5.65807	1.53084e-08	2.36263e-07
LOC_Os03g03790	121.489	2.99615	0.565166	5.30136	1.14945e-07	1.51871e-06
LOC_Os06g04240	166.431	-2.00006	0.40352	-4.95653	7.17637e-07	8.18752e-06
LOC_Os01g01510	66.5976	-2.28507	0.517072	-4.41925	9.90449e-06	8.76224e-05
LOC_Os03g56820	50.903	4.18866	0.777618	5.38652	7.1834e-08	9.84815e-07
LOC_Os03g05860	32.0009	2.82087	0.843154	3.34561	0.000821005	0.00429183
LOC_Os03g14610	47.172	3.76889	0.668902	5.63444	1.75633e-08	2.66999e-07
LOC_Os06g36560	190.09	6.13953	0.589936	10.4071	2.30129e-25	2.41739e-23
LOC_Os02g36414	78.2417	-3.07512	0.610075	-5.04056	4.64162e-07	5.51414e-06
LOC_Os11g33938	121.037	-3.4759	0.501004	-6.93788	3.98036e-12	1.07682e-10
LOC_Os11g05010	70.1275	4.46857	0.615991	7.25427	4.03823e-13	1.25062e-11
LOC_Os11g44990	479.783	-2.23855	0.270765	-8.2675	1.36792e-16	6.49695e-15
LOC_Os06g45020	1189.09	2.00462	0.210243	9.53476	1.50225e-21	1.13008e-19
LOC_Os08g37940	567.436	3.49358	0.286014	12.2147	2.59423e-34	4.58314e-32
LOC_Os01g19020	1731.43	9.83216	0.51427	19.1187	1.76528e-81	3.7424e-78
LOC_Os11g01610	101.246	2.56929	0.465826	5.51555	3.47686e-08	5.01425e-07
LOC_Os03g54050	648.717	2.25292	0.276379	8.15159	3.59171e-16	1.63591e-14
LOC_Os05g49700	253.361	2.67335	0.303873	8.7976	1.39769e-18	7.83514e-17
LOC_Os01g56930	550.904	2.38212	0.240367	9.91035	3.75325e-23	3.22973e-21
LOC_Os08g42750	15.3592	3.92729	1.12909	3.47828	0.000504636	0.00282234
LOC_Os01g18584	336.273	-2.08144	0.313849	-6.63197	3.31243e-11	7.84879e-10
LOC_Os03g64150	102.992	-2.78898	0.577633	-4.8283	1.37705e-06	1.47442e-05
LOC_Os03g46420	56.6108	-2.26581	0.563968	-4.01762	5.87885e-05	0.000426688
LOC_Os01g15240	59.7397	5.25783	0.916487	5.73694	9.64031e-09	1.54192e-07
LOC_Os06g19530	13.0977	-6.78162	1.77732	-3.81564	0.000135831	0.000897034
LOC_Os04g54940	33.347	2.8023	0.748944	3.74166	0.000182805	0.00115592
LOC_Os12g31920	44.3923	2.55345	0.639649	3.99195	6.5531e-05	0.000469632
LOC_Os03g10420	90.9569	-2.26484	0.502765	-4.50477	6.64451e-06	6.09319e-05
LOC_Os08g13350	155.127	2.24818	0.368723	6.09722	1.07931e-09	2.01678e-08
LOC_Os04g27250	38.3525	-3.41967	0.815093	-4.19544	2.72344e-05	0.000215436
LOC_Os04g59340	734.118	3.71797	0.316091	11.7623	6.1018e-32	9.54993e-30
LOC_Os08g02370	177.219	2.115	0.345302	6.12507	9.0646e-10	1.72139e-08
LOC_Os03g55830	40.566	2.50558	0.626993	3.99619	6.43712e-05	0.000462173
LOC_Os03g52070	166.871	2.67199	0.404479	6.60599	3.94857e-11	9.26364e-10
LOC_Os05g37660	97.589	4.06141	0.553601	7.33634	2.19511e-13	7.04127e-12
LOC_Os10g25090	136.545	2.90121	0.41373	7.01233	2.34377e-12	6.50676e-11
LOC_Os03g22370	23702.9	2.24936	0.177974	12.6387	1.29171e-36	2.73353e-34
LOC_Os02g02840	478.491	3.35734	0.275134	12.2026	3.01185e-34	5.28093e-32
LOC_Os02g13600	96.3178	2.04639	0.42409	4.82537	1.39742e-06	1.49485e-05
LOC_Os09g18159	210.572	-4.99433	0.515386	-9.69046	3.31041e-22	2.65288e-20
LOC_Os07g31840	32.5611	3.7297	0.787505	4.73609	2.17878e-06	2.23435e-05
LOC_Os04g52370	106.147	4.03906	0.506584	7.97313	1.54709e-15	6.58361e-14
LOC_Os12g01740	170.936	3.30084	0.380092	8.68432	3.80999e-18	2.06146e-16
LOC_Os04g53490	393.766	2.09109	0.325452	6.42519	1.31702e-10	2.87845e-09
LOC_Os02g25280	39.7844	2.52141	0.735875	3.42641	0.000611613	0.00333477
LOC_Os06g20490	41.2316	3.29855	0.684332	4.82011	1.43481e-06	1.52784e-05
LOC_Os09g20880	147.427	4.16421	0.414269	10.0519	9.00729e-24	8.04789e-22
LOC_Os12g38300	22.5142	3.79513	0.995357	3.81284	0.000137381	0.000905521
LOC_Os06g28630	286.2	2.96793	0.409423	7.24904	4.19725e-13	1.293e-11
LOC_Os01g47130	20.4036	3.84465	1.03819	3.70321	0.000212887	0.00132529
LOC_Os04g43910	102.954	2.23501	0.41083	5.44023	5.32104e-08	7.47961e-07
LOC_Os12g42280	280.313	2.48536	0.313446	7.92917	2.20616e-15	9.14157e-14
LOC_Os03g63540	28.2486	4.84657	0.950219	5.10047	3.38804e-07	4.13011e-06
LOC_Os12g19470	93767	2.54753	0.197601	12.8923	4.97241e-38	1.15957e-35
LOC_Os06g47570	28.414	-3.53329	0.874908	-4.03847	5.38008e-05	0.000395659
LOC_Os01g46570	423.585	2.24667	0.279269	8.04483	8.63653e-16	3.73652e-14
LOC_Os12g43390	113.866	-4.94892	0.604037	-8.19308	2.54635e-16	1.18289e-14
LOC_Os10g32540	56.3191	-2.73505	0.624707	-4.37814	1.19697e-05	0.000103729
LOC_Os01g71210	30.0192	-2.62	0.763093	-3.4334	0.00059606	0.00326064
LOC_Os02g54030	59.4054	2.54129	0.575975	4.41215	1.02351e-05	9.02737e-05
LOC_Os08g39550	69.1833	3.37284	0.59051	5.71174	1.11826e-08	1.77401e-07
LOC_Os01g53370	50.7832	3.87945	0.648395	5.98317	2.18842e-09	3.88979e-08
LOC_Os04g37770	171.32	4.22053	0.406892	10.3726	3.30393e-25	3.40919e-23
LOC_Os02g10794	46.5085	-5.13416	0.924843	-5.55139	2.83412e-08	4.14783e-07
LOC_Os04g28280	15.2718	7.7748	1.77818	4.37235	1.22919e-05	0.00010593
LOC_Os05g43860	203.918	6.59442	0.535158	12.3224	6.86436e-35	1.27045e-32
LOC_Os08g44620	26.882	4.77104	0.95733	4.9837	6.23807e-07	7.21586e-06
LOC_Os05g08620	193.955	2.36696	0.322693	7.33501	2.217e-13	7.09196e-12
LOC_Os06g13500	54.5071	2.11237	0.614604	3.43697	0.000588265	0.00322254
LOC_Os04g44850	569.033	3.10942	0.259432	11.9855	4.23181e-33	7.04899e-31
LOC_Os07g02620	58.0656	-2.63849	0.583533	-4.52157	6.13826e-06	5.66684e-05
LOC_Os03g60850	780.804	2.32542	0.314811	7.38672	1.50494e-13	4.90841e-12
LOC_Os07g35240	146.13	-2.16339	0.510451	-4.23819	2.25331e-05	0.000182709
LOC_Os10g36060	110.419	2.98589	0.52329	5.70599	1.15671e-08	1.83001e-07
LOC_Os01g68890	21.7489	5.21399	1.19222	4.37335	1.22353e-05	0.000105599
LOC_Os08g04310	492.928	3.41698	0.296375	11.5292	9.39693e-31	1.37285e-28
LOC_Os02g51680	43.6295	4.6122	0.808453	5.70497	1.16364e-08	1.8385e-07
LOC_Os06g42540	17.7922	4.48281	1.2016	3.73069	0.000190955	0.00120256
LOC_Os12g07310	107.495	-4.62607	0.568751	-8.13374	4.16243e-16	1.88116e-14
LOC_Os05g36280	15.5729	3.42545	1.0676	3.20856	0.001334	0.0064835
LOC_Os09g18040	17.779	-5.75846	1.67371	-3.44053	0.000580576	0.0031849
LOC_Os01g59150	225.74	5.79712	0.473838	12.2344	2.03668e-34	3.65349e-32
LOC_Os04g55840	43.0853	-2.05773	0.642671	-3.20184	0.00136552	0.00660389
LOC_Os04g56470	7.98053	-6.06679	1.96602	-3.08582	0.0020299	0.00923656
LOC_Os01g09880	255.098	6.67446	1.04082	6.41273	1.42939e-10	3.11526e-09
LOC_Os05g36930	10.9965	-6.52944	1.83731	-3.55381	0.000379687	0.00219819
LOC_Os11g26880	26.3171	2.40649	0.771152	3.12065	0.00180455	0.00836624
LOC_Os06g05930	159.433	3.50499	0.381333	9.19143	3.87637e-20	2.52236e-18
LOC_Os06g24990	570.46	2.58827	0.311432	8.31086	9.50129e-17	4.60645e-15
LOC_Os02g09940	725.345	4.35703	0.262142	16.6209	4.9212e-62	4.78177e-59
LOC_Os02g45450	935.135	3.17381	0.372984	8.50922	1.75105e-17	8.91584e-16
LOC_Os04g38810	14.1381	3.79893	1.14505	3.31771	0.000907592	0.00466705
LOC_Os06g28480	6.76339	6.59842	2.0569	3.20794	0.00133691	0.00648841
LOC_Os10g21356	79.0913	2.00633	0.460641	4.35551	1.32756e-05	0.000113236
LOC_Os01g37460	112.892	3.543	0.436894	8.10951	5.08224e-16	2.27046e-14
LOC_Os02g48360	132.186	3.46203	0.426459	8.11809	4.73562e-16	2.12374e-14
LOC_Os12g38180	3011.2	2.77293	0.768763	3.607	0.000309759	0.00183853
LOC_Os04g53800	18.2691	3.46144	1.02024	3.39277	0.000691905	0.00370839
LOC_Os11g29870	198.605	-2.09747	0.412816	-5.08089	3.75677e-07	4.54633e-06
LOC_Os01g38610	3978.38	3.13546	0.179973	17.4218	5.63626e-68	7.30209e-65
LOC_Os01g57730	67.6759	2.00914	0.498978	4.02651	5.66115e-05	0.000413331
LOC_Os01g48610	461.836	-2.12945	0.278706	-7.64049	2.16404e-14	7.8241e-13
LOC_Os01g53420	121.107	-2.57092	0.408707	-6.29038	3.16694e-10	6.47834e-09
LOC_Os08g28180	40.929	-2.07687	0.674261	-3.08021	0.00206853	0.00937393
LOC_Os06g07370	59.2919	-2.36757	0.570254	-4.15178	3.29901e-05	0.000255761
LOC_Os03g02190	39.7508	5.35394	0.89312	5.99465	2.03919e-09	3.64677e-08
LOC_Os01g29900	38.1646	-2.36305	0.712737	-3.31545	0.000914954	0.00469662
LOC_Os07g35810	346.332	-2.0549	0.29448	-6.97804	2.99319e-12	8.20892e-11
LOC_Os02g01230	47.1388	-2.01993	0.626308	-3.22513	0.00125914	0.00617913
LOC_Os04g11970	996.32	5.79318	0.266713	21.7207	1.30823e-104	4.35826e-101
LOC_Os01g11810	141.459	2.63834	0.392749	6.71763	1.84704e-11	4.59609e-10
LOC_Os08g08140	301.267	2.10972	0.323641	6.51871	7.09157e-11	1.60715e-09
LOC_Os02g10580	97.5211	-3.23967	0.483804	-6.69625	2.13838e-11	5.26022e-10
LOC_Os03g01160	393.729	2.95885	0.311876	9.48726	2.37175e-21	1.75585e-19
LOC_Os01g25820	932.51	2.58399	0.281136	9.19125	3.88304e-20	2.52236e-18
LOC_Os04g41810	60.9178	3.83936	0.608739	6.30707	2.84362e-10	5.90057e-09
LOC_Os07g10910	72.0617	-2.48512	0.532472	-4.66713	3.05434e-06	3.02194e-05
LOC_Os01g68140	485.902	3.03792	0.277038	10.9657	5.58465e-28	7.03968e-26
LOC_Os01g60810	70.1683	2.70787	0.534226	5.06877	4.00398e-07	4.818e-06
LOC_Os06g34020	60.9954	2.17419	0.701521	3.09926	0.00194007	0.008899
LOC_Os02g34760	36.1309	-3.88289	0.859994	-4.51502	6.33108e-06	5.8333e-05
LOC_Os03g51240	49.6243	2.68848	0.739336	3.63635	0.000276526	0.00166716
LOC_Os08g03350	742.657	-2.0445	0.219457	-9.31618	1.20605e-20	8.32102e-19
LOC_Os01g39050	45.5389	-2.57994	0.681049	-3.78819	0.000151752	0.000982534
LOC_Os08g15278	21.6776	2.96317	0.89669	3.30457	0.000951228	0.0048476
LOC_Os03g09020	39.5494	-4.03047	0.820785	-4.91051	9.0842e-07	1.01506e-05
LOC_Os08g32750	230.59	-8.47361	1.12026	-7.56398	3.90926e-14	1.35459e-12
LOC_Os11g47120	106.077	2.61827	0.590862	4.43127	9.36802e-06	8.33189e-05
LOC_Os12g27980	79.7328	-2.66072	0.527782	-5.04132	4.6232e-07	5.49506e-06
LOC_Os01g32170	92.3474	-2.27446	0.452964	-5.02128	5.13281e-07	6.05142e-06
LOC_Os07g04500	38.7973	-2.60963	0.702673	-3.71387	0.000204116	0.00127751
LOC_Os07g11970	11.1848	-6.55395	1.83223	-3.57704	0.000347506	0.00203563
LOC_Os06g47820	64.132	2.97851	0.568446	5.23974	1.608e-07	2.06376e-06
LOC_Os03g13050	211.299	3.5103	0.421663	8.3249	8.44007e-17	4.12626e-15
LOC_Os03g08310	80.2004	2.29338	0.738615	3.10497	0.00190295	0.00874593
LOC_Os02g40180	22.9419	-4.47807	1.22645	-3.65125	0.000260968	0.00158565
LOC_Os09g18230	51.7174	-8.7629	2.52911	-3.46482	0.00053059	0.00294534
LOC_Os03g19250	1289.14	-2.28075	0.310447	-7.34666	2.03216e-13	6.52753e-12
LOC_Os02g46930	586.269	2.66999	0.277191	9.6323	5.84056e-22	4.57053e-20
LOC_Os01g46400	100.954	3.86705	0.562829	6.87073	6.38728e-12	1.69012e-10
LOC_Os11g33970	38.3617	-5.87488	1.19658	-4.90973	9.12012e-07	1.0181e-05
LOC_Os12g02810	195.64	2.47769	0.326535	7.58784	3.2529e-14	1.1511e-12
LOC_Os03g48370	41.4845	-2.70175	0.69768	-3.87248	0.000107734	0.000730549
LOC_Os02g14160	41.9671	2.50618	0.774342	3.23652	0.00120996	0.00597676
LOC_Os07g08200	167.232	3.6974	0.575292	6.42699	1.30154e-10	2.85262e-09
LOC_Os12g09700	6.76339	6.59842	2.0569	3.20794	0.00133691	0.00648841
LOC_Os06g06470	32.0136	-3.93588	0.909993	-4.32517	1.52412e-05	0.000128544
LOC_Os10g36490	70.5833	-2.29215	0.504103	-4.547	5.44169e-06	5.07601e-05
LOC_Os07g48710	88.9613	2.36153	0.662796	3.56298	0.000366664	0.00213552
LOC_Os09g25100	102.276	3.11019	0.555588	5.59802	2.16814e-08	3.23695e-07
LOC_Os04g02960	132.901	4.28881	0.581767	7.37204	1.68035e-13	5.44247e-12
LOC_Os07g47960	27.0783	8.59962	1.62153	5.3034	1.13666e-07	1.50522e-06
LOC_Os06g13140	32.3104	3.47741	0.778906	4.46448	8.0265e-06	7.23254e-05
LOC_Os04g44870	291.808	3.49708	0.312363	11.1956	4.28728e-29	5.81276e-27
LOC_Os12g22110	68.9075	-2.12697	0.560589	-3.79416	0.000148141	0.000962836
LOC_Os05g09704	11.3817	7.3461	2.04572	3.59097	0.000329451	0.0019401
LOC_Os01g74410	1514.27	-4.74954	0.280763	-16.9166	3.39736e-64	3.56117e-61
LOC_Os03g29920	77.9392	5.32162	0.669724	7.94599	1.9264e-15	8.07981e-14
LOC_Os01g55510	480.469	2.63203	0.325825	8.07806	6.58037e-16	2.90084e-14
LOC_Os06g36330	111.619	-2.53073	0.428747	-5.90262	3.57765e-09	6.1618e-08
LOC_Os07g43800	895.726	-3.12152	0.242567	-12.8687	6.75225e-38	1.55903e-35
LOC_Os08g32780	211.507	-5.87805	0.638011	-9.21308	3.16889e-20	2.11139e-18
LOC_Os07g49370	65.352	8.42435	1.56034	5.39906	6.69897e-08	9.22741e-07
LOC_Os05g46550	22.8526	2.7053	0.827957	3.26744	0.00108527	0.00543449
LOC_Os06g04200	52.1521	-7.32579	1.52591	-4.80093	1.57934e-06	1.67031e-05
LOC_Os06g06780	864.933	2.63785	0.217077	12.1516	5.62246e-34	9.5705e-32
LOC_Os03g50280	348.541	2.391	0.273068	8.75606	2.02202e-18	1.11738e-16
LOC_Os07g03170	141.809	-2.376	0.491701	-4.8322	1.35032e-06	1.44845e-05
LOC_Os11g17440	207.628	-2.1887	0.413856	-5.28855	1.23291e-07	1.61616e-06
LOC_Os02g14430	90.2698	4.36678	0.697467	6.26091	3.82742e-10	7.70139e-09
LOC_Os01g67240	52.7623	3.2746	0.635863	5.14985	2.60696e-07	3.22516e-06
LOC_Os11g36060	79.1776	-2.26564	0.487412	-4.64832	3.34656e-06	3.27356e-05
LOC_Os07g45060	233.385	7.93572	0.71529	11.0944	1.33534e-28	1.75933e-26
LOC_Os09g38910	103.711	2.34298	0.416171	5.62984	1.80377e-08	2.73854e-07
LOC_Os06g02630	57.898	3.0977	0.622395	4.97706	6.45565e-07	7.4417e-06
LOC_Os01g58550	52.0442	2.91543	0.665962	4.37778	1.19895e-05	0.000103862
LOC_Os02g38970	35.4901	3.41675	0.730531	4.67708	2.90989e-06	2.90616e-05
LOC_Os12g30180	10.6318	-6.48068	1.84628	-3.51013	0.000447883	0.00254066
LOC_Os12g42120	20.7563	-3.58131	1.03705	-3.45336	0.000553651	0.00305589
LOC_Os08g23430	83.5312	-2.43965	0.498669	-4.89232	9.96564e-07	1.09985e-05
LOC_Os10g01540	37.629	-2.10342	0.664558	-3.16514	0.00155008	0.0073516
LOC_Os06g46940	20.8869	3.87591	0.985044	3.93476	8.32809e-05	0.00057989
LOC_Os04g27430	20.6306	-3.57319	1.10583	-3.23123	0.00123261	0.00607062
LOC_Os11g04710	665.339	4.55114	0.900747	5.05263	4.35767e-07	5.20866e-06
LOC_Os06g49680	42.4673	-2.48805	0.6552	-3.79739	0.00014623	0.000953605
LOC_Os03g63810	7.97008	6.83195	2.07317	3.29542	0.000982764	0.00498978
LOC_Os07g47700	1443.22	2.08526	0.216602	9.62712	6.14257e-22	4.77483e-20
LOC_Os12g38880	48.1008	-2.78058	0.65006	-4.27742	1.89074e-05	0.000156244
LOC_Os07g47280	34.4367	-2.42501	0.791152	-3.06516	0.0021755	0.00978186
LOC_Os09g37394	82.4346	2.45588	0.455367	5.39318	6.92225e-08	9.50688e-07
LOC_Os07g26660	39.1843	-3.35553	0.907772	-3.69644	0.00021864	0.00135712
LOC_Os06g11660	536.638	5.45537	0.348628	15.6481	3.42304e-55	2.3478e-52
LOC_Os09g30486	45.2692	4.84701	0.826393	5.86526	4.48436e-09	7.59443e-08
LOC_Os02g51540	32.2563	3.47893	0.766015	4.5416	5.58297e-06	5.19532e-05
LOC_Os04g33200	433.401	4.90002	0.330882	14.809	1.28169e-49	6.35937e-47
LOC_Os08g31760	219.317	2.35452	0.306571	7.68019	1.58857e-14	5.85235e-13
LOC_Os04g30200	90.4296	-2.38785	0.458999	-5.20229	1.96851e-07	2.4787e-06
LOC_Os02g36110	9.99528	-6.39198	2.03238	-3.14508	0.00166042	0.00780348
LOC_Os03g64030	172.708	3.37298	0.376763	8.95253	3.47437e-19	2.0564e-17
LOC_Os08g40480	51.4878	3.90075	0.69241	5.63358	1.76506e-08	2.68152e-07
LOC_Os04g02510	649.586	2.88357	0.264301	10.9102	1.03053e-27	1.26484e-25
LOC_Os12g05020	39.6667	3.59813	0.765886	4.698	2.62723e-06	2.66031e-05
LOC_Os06g08100	33.2271	2.33451	0.724577	3.22189	0.00127348	0.00623638
LOC_Os05g41380	50.4097	2.07628	0.584122	3.55454	0.000378645	0.00219379
LOC_Os09g17810	45.3595	-2.2167	0.631491	-3.51026	0.000447668	0.00254005
LOC_Os07g01390	13.5828	4.08582	1.31216	3.11382	0.00184679	0.00852985
LOC_Os08g35160	1897.1	3.58061	0.286817	12.484	9.13282e-36	1.74572e-33
LOC_Os01g05730	39.9171	-2.74116	0.681219	-4.02391	5.72393e-05	0.000417131
LOC_Os08g02110	218.259	-3.52478	0.402093	-8.76608	1.84992e-18	1.02715e-16
LOC_Os02g55130	121.602	5.84029	0.599971	9.7343	2.15303e-22	1.75555e-20
LOC_Os03g17270	18.176	2.94911	0.948887	3.10797	0.00188378	0.00867491
LOC_Os08g23180	987.994	3.7964	0.263177	14.4253	3.58836e-47	1.34969e-44
LOC_Os04g38600	115950	2.49092	0.198675	12.5376	4.64581e-36	9.10423e-34
LOC_Os02g34430	32.9126	4.19401	0.837841	5.00573	5.565e-07	6.49853e-06
LOC_Os10g05980	13.8135	7.629	1.77192	4.30549	1.66614e-05	0.000139563
LOC_Os03g46200	73.4609	-3.29259	0.543501	-6.05811	1.37732e-09	2.53305e-08
LOC_Os03g48310	169.46	2.03855	0.397169	5.13269	2.85624e-07	3.51305e-06
LOC_Os05g37520	2062.48	2.35115	0.32521	7.22966	4.84208e-13	1.47412e-11
LOC_Os04g16230	14.8255	3.59189	1.14349	3.14117	0.00168272	0.0078924
LOC_Os06g15400	24440.3	2.08059	0.180087	11.5533	7.10702e-31	1.04896e-28
LOC_Os11g05380	265.687	4.3162	1.0408	4.147	3.36867e-05	0.000260469
LOC_Os10g34790	1508.14	3.58012	0.21856	16.3805	2.63613e-60	2.36441e-57
LOC_Os11g04860	196.605	-3.66742	0.415374	-8.82919	1.05435e-18	6.01157e-17
LOC_Os04g47580	30.4095	2.72539	0.753568	3.61664	0.000298448	0.00177909
LOC_Os01g51890	1676.81	2.79595	0.282003	9.9146	3.59683e-23	3.11814e-21
LOC_Os12g02080	33.13	2.58457	0.720479	3.58729	0.000334131	0.00196518
LOC_Os12g26520	62.3559	2.3495	0.618026	3.80162	0.000143752	0.000939952
LOC_Os02g07610	13.2744	4.04724	1.23564	3.27542	0.00105505	0.00529795
LOC_Os01g12160	986.579	-2.13908	0.258605	-8.27163	1.32141e-16	6.31461e-15
LOC_Os01g72290	9.15603	7.03747	1.99562	3.52646	0.000421154	0.00240306
LOC_Os02g37590	1295.31	2.3268	0.252899	9.2005	3.56295e-20	2.34051e-18
LOC_Os09g36930	19454.9	2.32957	0.249646	9.33148	1.04401e-20	7.24591e-19
LOC_Os01g15790	17.927	6.54952	1.74435	3.7547	0.000173549	0.00110488
LOC_Os12g35330	193.08	2.67108	0.326963	8.16935	3.10044e-16	1.42608e-14
LOC_Os09g28210	638.462	2.958	0.380315	7.77778	7.38107e-15	2.88319e-13
LOC_Os10g38040	39.389	-3.0725	0.746328	-4.11682	3.84132e-05	0.000292839
LOC_Os03g17850	59.3041	3.18359	0.579346	5.49515	3.90383e-08	5.58854e-07
LOC_Os02g03294	61.8178	6.33139	0.914618	6.92244	4.43937e-12	1.19822e-10
LOC_Os02g52650	2284.68	2.23873	0.217891	10.2746	9.17626e-25	8.87927e-23
LOC_Os04g24850	303.422	-2.09515	0.281835	-7.43396	1.05395e-13	3.49616e-12
LOC_Os08g42560	81.8168	-2.02173	0.462338	-4.37285	1.22638e-05	0.000105766
LOC_Os09g27010	50.5358	4.06614	0.645621	6.29804	3.01441e-10	6.21268e-09
LOC_Os05g13940	10062.9	5.17257	0.18187	28.441	6.30577e-178	7.35253e-174
LOC_Os01g66260	14.9719	5.26656	1.52051	3.46369	0.000532823	0.00295633
LOC_Os11g33394	466.763	-2.60425	0.308729	-8.43538	3.30127e-17	1.66275e-15
LOC_Os11g28940	20.7727	3.16173	0.89475	3.53365	0.000409865	0.00234816
LOC_Os05g35010	21.6282	-7.50527	1.65556	-4.53338	5.80474e-06	5.37809e-05
LOC_Os01g21960	99.7885	2.33381	0.458963	5.08496	3.67708e-07	4.45683e-06
LOC_Os01g24070	534.288	3.26546	0.25155	12.9814	1.56063e-38	3.71365e-36
LOC_Os02g17330	390.749	2.45998	0.278039	8.8476	8.94208e-19	5.12357e-17
LOC_Os01g59000	62.1511	-5.21008	0.844287	-6.17098	6.7868e-10	1.31343e-08
LOC_Os04g30330	23.1436	-7.60298	1.64318	-4.62699	3.71026e-06	3.58868e-05
LOC_Os03g43980	24.1737	-2.88008	0.896548	-3.21241	0.00131627	0.00641176
LOC_Os05g08910	134.411	-2.18475	0.391705	-5.57753	2.43953e-08	3.61434e-07
LOC_Os03g36130	16.992	7.92935	1.82999	4.33299	1.47096e-05	0.00012442
LOC_Os03g44380	222.085	2.34905	0.312012	7.52872	5.12386e-14	1.7469e-12
LOC_Os07g44250	12.0541	7.42897	2.03195	3.65608	0.000256103	0.00156098
LOC_Os12g01560	28.2056	4.12991	0.927099	4.45466	8.40271e-06	7.53079e-05
LOC_Os02g55870	260.902	3.3465	0.305351	10.9595	5.98048e-28	7.45801e-26
LOC_Os07g10750	58.7021	3.93231	0.652158	6.02969	1.64279e-09	2.977e-08
LOC_Os03g57420	87.3172	2.0618	0.446665	4.61599	3.91229e-06	3.75761e-05
LOC_Os02g58540	34.1418	2.20741	0.670975	3.28986	0.00100237	0.00507397
LOC_Os03g52640	114.293	-2.67529	0.425726	-6.28406	3.29848e-10	6.70243e-09
LOC_Os04g34330	11.2116	-6.55722	1.8324	-3.57849	0.000345581	0.00202537
LOC_Os10g36360	106.856	8.13173	1.10883	7.33363	2.24003e-13	7.15581e-12
LOC_Os03g60910	129.926	-3.10455	0.429402	-7.22995	4.83162e-13	1.47322e-11
LOC_Os08g43400	562.448	2.91348	0.256517	11.3578	6.77958e-30	9.46705e-28
LOC_Os03g19120	24.6004	4.36553	0.957911	4.55734	5.18051e-06	4.85179e-05
LOC_Os10g37340	220.017	3.2548	0.415283	7.83755	4.59417e-15	1.85325e-13
LOC_Os05g50910	79.2659	3.63905	0.561131	6.4852	8.86116e-11	1.98504e-09
LOC_Os07g02510	13.2711	-6.80069	1.77704	-3.82698	0.000129727	0.000860665
LOC_Os03g02240	116.73	3.34126	0.616564	5.41916	5.98804e-08	8.33181e-07
LOC_Os01g60330	103.546	2.06754	0.422658	4.89177	9.99331e-07	1.10186e-05
LOC_Os02g11130	472.123	-2.96015	0.311085	-9.51556	1.80737e-21	1.34657e-19
LOC_Os04g30340	8.16287	-6.09945	1.95188	-3.12492	0.00177855	0.00826374
LOC_Os02g48710	115.33	2.54819	0.650465	3.91749	8.94764e-05	0.000619166
LOC_Os07g34850	13.3009	-6.80375	1.77726	-3.82823	0.000129068	0.000857512
LOC_Os08g35110	27.448	3.11505	0.819327	3.80197	0.000143552	0.00093903
LOC_Os02g50640	34.6553	4.64815	0.85567	5.43218	5.56697e-08	7.78774e-07
LOC_Os03g14030	131.035	6.41428	0.631015	10.165	2.8402e-24	2.65998e-22
LOC_Os01g60640	246.672	-2.11253	0.334346	-6.31839	2.64295e-10	5.52272e-09
LOC_Os05g43390	185.979	-3.75599	0.480101	-7.82333	5.14422e-15	2.06122e-13
LOC_Os04g49320	25.7397	2.71105	0.802271	3.37921	0.000726934	0.00386505
LOC_Os11g05480	36.1988	-2.46124	0.747145	-3.29419	0.000987045	0.00500825
LOC_Os05g03450	32.5928	2.55893	0.764304	3.34806	0.000813802	0.00426181
LOC_Os07g32020	127.325	2.41463	0.443701	5.44203	5.26767e-08	7.41352e-07
LOC_Os01g19220	55.159	9.62719	1.59254	6.0452	1.49224e-09	2.72933e-08
LOC_Os01g39770	123.636	-2.28635	0.409903	-5.57778	2.43607e-08	3.61151e-07
LOC_Os01g67950	140.833	2.16217	0.51635	4.1874	2.82167e-05	0.000222301
LOC_Os09g26300	152.127	2.91157	0.361311	8.05835	7.73308e-16	3.36447e-14
LOC_Os07g02200	341.583	2.96123	0.286751	10.3268	5.32913e-25	5.37988e-23
LOC_Os10g42670	396.378	2.10879	0.273745	7.70351	1.3238e-14	4.92359e-13
LOC_Os02g13430	50.8255	-3.06852	0.722894	-4.24477	2.18817e-05	0.000178108
LOC_Os10g39390	199.915	2.51224	0.324293	7.74683	9.42133e-15	3.6255e-13
LOC_Os05g16430	45.0791	-5.09591	0.937617	-5.43497	5.4807e-08	7.68088e-07
LOC_Os06g03810	117.692	-2.83256	0.469689	-6.03073	1.63225e-09	2.9645e-08
LOC_Os12g01370	243.05	2.06953	0.338031	6.1223	9.22333e-10	1.75011e-08
LOC_Os07g35630	96.1777	-2.26085	0.512299	-4.41315	1.0188e-05	8.98914e-05
LOC_Os02g25870	8.72184	-6.1951	1.92589	-3.21675	0.00129651	0.00633186
LOC_Os07g16610	30.3296	3.07272	0.798774	3.8468	0.000119673	0.000802867
LOC_Os01g43100	392.375	2.34261	0.319338	7.33585	2.20318e-13	7.05745e-12
LOC_Os01g13690	27391.6	2.27271	0.218903	10.3823	2.98595e-25	3.09478e-23
LOC_Os09g32095	32.2159	-3.19242	0.878174	-3.63529	0.000277665	0.0016723
LOC_Os10g35840	17564.6	2.54102	0.201754	12.5946	2.25979e-36	4.58247e-34
LOC_Os05g48890	40.5368	6.1373	1.06587	5.758	8.51177e-09	1.37082e-07
LOC_Os10g01044	4283.19	2.07527	0.178676	11.6147	3.46959e-31	5.25395e-29
LOC_Os06g40500	4011.62	3.3922	0.208274	16.2872	1.21641e-59	1.0131e-56
LOC_Os02g38370	18.2268	-3.72368	1.18237	-3.14933	0.00163647	0.00770181
LOC_Os08g02790	48.0659	-3.13703	0.690559	-4.54274	5.55285e-06	5.17142e-05
LOC_Os10g25140	8.46921	6.92146	1.9534	3.54328	0.000395181	0.0022749
LOC_Os04g08450	142.93	2.64223	0.424974	6.21741	5.0544e-10	9.97197e-09
LOC_Os04g40670	1225.15	2.08072	0.208454	9.98166	1.83374e-23	1.6198e-21
LOC_Os02g32690	154.358	-2.79668	0.37495	-7.45881	8.73091e-14	2.93802e-12
LOC_Os05g45200	42.1258	2.91115	0.652753	4.4598	8.20358e-06	7.36931e-05
LOC_Os06g01966	695.828	6.28979	1.25199	5.02382	5.06525e-07	5.97781e-06
LOC_Os01g16620	57.6392	-2.68601	0.568744	-4.7227	2.32735e-06	2.37522e-05
LOC_Os02g55540	69.4802	-2.09591	0.517699	-4.0485	5.15459e-05	0.000380155
LOC_Os01g65460	22.839	4.52077	1.10275	4.09956	4.13941e-05	0.000312095
LOC_Os03g47270	38.5289	-2.68664	0.792623	-3.38956	0.000700056	0.00374606
LOC_Os04g38410	87848.5	2.81983	0.211472	13.3343	1.4625e-40	3.78951e-38
LOC_Os07g34450	11.1342	7.31555	1.85924	3.93469	8.33032e-05	0.00057989
LOC_Os06g34120	405.225	4.04294	0.300534	13.4525	2.97629e-41	7.97783e-39
LOC_Os03g12250	915.933	4.8377	0.23882	20.2566	3.10385e-91	8.04241e-88
LOC_Os06g35520	2110.64	2.16922	0.349449	6.20755	5.38162e-10	1.05817e-08
LOC_Os01g32830	1697	2.85567	0.250794	11.3865	4.8796e-30	6.85495e-28
LOC_Os08g09290	372.566	2.49392	0.265502	9.39322	5.8193e-21	4.11231e-19
LOC_Os04g48830	29.1816	2.36595	0.728378	3.24824	0.0011612	0.00576644
LOC_Os11g37200	220.96	3.38342	0.445325	7.59763	3.01601e-14	1.07216e-12
LOC_Os07g03900	16.846	-7.14492	1.73374	-4.1211	3.77068e-05	0.00028802
LOC_Os02g02040	338.552	3.4865	0.291938	11.9426	7.09774e-33	1.15748e-30
LOC_Os01g71810	14.1677	6.20329	1.78333	3.47849	0.000504239	0.00282122
LOC_Os06g48160	135.612	4.32349	0.46304	9.33719	9.89256e-21	6.8864e-19
LOC_Os01g59510	51.167	-2.96843	0.623546	-4.76056	1.93053e-06	2.00982e-05
LOC_Os03g55880	17.9862	8.00983	1.70608	4.69486	2.66792e-06	2.69333e-05
LOC_Os10g22410	47.3143	2.34525	0.619628	3.78494	0.000153746	0.000992624
LOC_Os03g51910	84.1848	-2.11361	0.576994	-3.66314	0.000249141	0.00152373
LOC_Os03g29864	39.2843	-2.82903	0.746272	-3.79088	0.000150114	0.00097376
LOC_Os04g41620	38.475	-2.93537	0.82994	-3.53684	0.000404943	0.0023225
LOC_Os03g18790	35.0006	-3.46499	0.781398	-4.43435	9.23486e-06	8.21973e-05
LOC_Os11g10470	375.523	-3.25365	0.284538	-11.4349	2.80011e-30	3.98162e-28
LOC_Os08g33940	132.461	-2.06922	0.402452	-5.14152	2.72529e-07	3.3662e-06
LOC_Os03g50970	24.004	4.93444	1.04729	4.71165	2.45722e-06	2.49466e-05
LOC_Os10g37260	174.78	2.65604	0.356125	7.45818	8.77271e-14	2.94783e-12
LOC_Os10g17260	1324.55	2.33701	0.292388	7.99284	1.31862e-15	5.63191e-14
LOC_Os06g49130	153.628	-2.50643	0.36988	-6.77633	1.23263e-11	3.12107e-10
LOC_Os07g25022	112.793	3.18583	0.492112	6.47378	9.55781e-11	2.12883e-09
LOC_Os04g59330	885.47	3.70475	0.242181	15.2974	7.95407e-53	4.75613e-50
LOC_Os07g02060	65.2366	-3.47539	0.733515	-4.738	2.15833e-06	2.2212e-05
LOC_Os06g13090	88.1555	-2.21648	0.467169	-4.74449	2.09032e-06	2.16073e-05
LOC_Os12g35440	51.8397	2.02058	0.593866	3.40241	0.000667931	0.00359478
LOC_Os09g16920	206.947	2.07438	0.332894	6.23135	4.62435e-10	9.20135e-09
LOC_Os06g02780	949.62	8.57825	1.18346	7.24844	4.21598e-13	1.29705e-11
LOC_Os07g34006	313.141	4.72836	0.977357	4.8379	1.31219e-06	1.41145e-05
LOC_Os07g08340	58.2701	-2.04069	0.556954	-3.66402	0.000248286	0.00151945
LOC_Os06g18160	62.7447	3.22478	0.619155	5.20836	1.9052e-07	2.4094e-06
LOC_Os02g56420	13.4624	-6.82133	1.77192	-3.84969	0.000118267	0.000794811
LOC_Os06g07790	230.928	9.24578	1.16609	7.9289	2.21091e-15	9.14157e-14
LOC_Os04g01960	32.4344	3.6082	0.837281	4.30943	1.63679e-05	0.000137253
LOC_Os09g26810	250.163	2.30294	0.309657	7.43706	1.02949e-13	3.4199e-12
LOC_Os03g18890	1273.35	3.79424	0.235916	16.083	3.3546e-58	2.69756e-55
LOC_Os07g33954	295.558	4.56798	0.497685	9.17846	4.37301e-20	2.81709e-18
LOC_Os07g38810	158.178	-3.00904	0.380435	-7.90946	2.58508e-15	1.06697e-13
LOC_Os03g36530	82.8305	3.98293	0.570789	6.97793	2.99562e-12	8.20892e-11
LOC_Os10g23050	57.4453	-3.91222	0.71123	-5.50063	3.78437e-08	5.42752e-07
LOC_Os09g19380	56.8848	-2.9823	0.687276	-4.33931	1.42933e-05	0.000121163
LOC_Os07g46920	85.5322	5.19065	0.683739	7.59156	3.1607e-14	1.12168e-12
LOC_Os02g09220	60.3623	-3.05332	0.641135	-4.76237	1.91332e-06	1.99368e-05
LOC_Os10g39160	20.8133	3.66427	0.965425	3.7955	0.000147344	0.000959298
LOC_Os03g54910	10.8227	7.27446	1.87449	3.88076	0.000104132	0.000707976
LOC_Os05g49130	26.7381	-2.70615	0.824689	-3.28142	0.00103288	0.00520793
LOC_Os06g04150	991.803	2.09921	0.212736	9.86766	5.74877e-23	4.85729e-21
LOC_Os01g47070	312.617	-3.14239	0.308918	-10.1722	2.63823e-24	2.48079e-22
LOC_Os03g54750	101.502	2.72993	0.427484	6.38604	1.70236e-10	3.65889e-09
LOC_Os01g66860	436.295	2.78137	0.35017	7.94293	1.9746e-15	8.25408e-14
LOC_Os02g57140	65.2911	3.49848	0.550872	6.3508	2.14192e-10	4.54914e-09
LOC_Os12g41140	133.634	3.2966	0.414183	7.95928	1.73045e-15	7.33713e-14
LOC_Os12g21950	29.9777	-3.04676	0.799337	-3.81161	0.000138062	0.000908981
LOC_Os10g05250	71.8954	-3.59921	0.633586	-5.68069	1.34149e-08	2.09815e-07
LOC_Os11g42850	9.2808	-6.2848	1.9105	-3.2896	0.00100329	0.00507696
LOC_Os10g40584	348.2	3.31986	0.28348	11.7111	1.11873e-31	1.71637e-29
LOC_Os07g41600	11.9484	5.95027	1.80086	3.30413	0.000952726	0.00485418
LOC_Os05g16740	151.566	-2.2281	0.545268	-4.08625	4.38403e-05	0.000328541
LOC_Os03g13390	895.246	-2.35522	0.213169	-11.0486	2.22746e-28	2.8858e-26
LOC_Os03g03164	96.6476	4.33733	0.52345	8.28604	1.17077e-16	5.62935e-15
LOC_Os10g05660	97.7462	2.91925	0.622506	4.68951	2.73863e-06	2.7528e-05
LOC_Os07g41320	35.6775	5.19476	1.02509	5.06761	4.02844e-07	4.84243e-06
LOC_Os11g42550	69.5023	6.92388	1.07268	6.45475	1.08398e-10	2.39379e-09
LOC_Os10g08010	54.0612	-3.46426	0.668665	-5.18086	2.20864e-07	2.76021e-06
LOC_Os10g38940	157.08	6.0856	0.558991	10.8868	1.33312e-27	1.59427e-25
LOC_Os08g38850	34.0899	3.24955	0.952763	3.41066	0.000648052	0.00350803
LOC_Os04g22120	57.7678	-5.87487	1.00009	-5.87432	4.2457e-09	7.23227e-08
LOC_Os02g14440	3045.46	2.69544	0.186726	14.4353	3.10379e-47	1.18656e-44
LOC_Os10g26660	230.907	-2.03069	0.312461	-6.499	8.08541e-11	1.81824e-09
LOC_Os09g32274	30.2722	-2.52433	0.779828	-3.23703	0.0012078	0.00596861
LOC_Os02g45310	83.3208	4.38859	0.564245	7.77782	7.37841e-15	2.88319e-13
LOC_Os07g10770	1696.68	2.27804	0.234267	9.72414	2.37903e-22	1.91969e-20
LOC_Os01g50940	304.159	2.82868	0.372618	7.59139	3.16496e-14	1.12168e-12
LOC_Os09g07150	35.6493	3.32719	0.813834	4.08829	4.34557e-05	0.000326163
LOC_Os08g39860	676.514	2.18252	0.315837	6.91026	4.83782e-12	1.29825e-10
LOC_Os10g40290	26.9114	2.98089	0.861199	3.46133	0.000537519	0.00297742
LOC_Os09g25490	169.677	6.78081	2.20172	3.07977	0.00207158	0.00938045
LOC_Os07g07300	449.706	-2.02132	0.330338	-6.11896	9.41885e-10	1.78285e-08
LOC_Os03g21400	130.635	2.16093	0.443365	4.87394	1.09395e-06	1.19714e-05
LOC_Os07g41200	158.701	3.82444	0.461236	8.29172	1.1162e-16	5.37806e-15
LOC_Os04g38880	53.5235	2.10832	0.581695	3.62445	0.000289582	0.00173155
LOC_Os06g01790	400.554	2.85185	0.292377	9.75401	1.77327e-22	1.45097e-20
LOC_Os10g41999	160.165	-2.24551	0.361348	-6.21424	5.15722e-10	1.01491e-08
LOC_Os07g47400	138.8	2.11125	0.525856	4.01487	5.94775e-05	0.000431149
LOC_Os03g28160	1512.12	5.48519	0.233689	23.4722	7.85067e-122	4.57694e-118
LOC_Os09g08470	11.5673	-6.60245	1.81894	-3.62983	0.000283612	0.00170196
LOC_Os02g05900	47.8714	2.12331	0.591372	3.59048	0.000330071	0.00194326
LOC_Os06g13760	124.192	2.81889	0.493256	5.71487	1.09786e-08	1.74283e-07
LOC_Os04g47140	501.983	3.66216	0.355124	10.3123	6.19786e-25	6.19387e-23
LOC_Os03g20600	56.4404	-5.08018	0.822121	-6.17935	6.43651e-10	1.25292e-08
LOC_Os06g38960	29.8155	4.64993	0.937153	4.96177	6.98551e-07	7.98931e-06
LOC_Os04g47720	13.7803	4.54194	1.33708	3.3969	0.000681528	0.00365698
LOC_Os12g06140	21.7842	2.85233	0.908716	3.13886	0.00169608	0.00794525
LOC_Os09g25740	1017.05	2.00878	0.223287	8.99642	2.33207e-19	1.40165e-17
LOC_Os04g54210	826.417	-2.96911	0.282803	-10.4989	8.74032e-26	9.65992e-24
LOC_Os01g06640	76.5426	-5.0381	0.717298	-7.02371	2.16048e-12	6.04106e-11
LOC_Os10g40950	94.6545	-3.69707	0.543934	-6.79691	1.06885e-11	2.73607e-10
LOC_Os04g40840	89.9614	-2.1191	0.452382	-4.68432	2.8089e-06	2.81494e-05
LOC_Os03g14010	6.18999	6.46914	2.10928	3.067	0.00216222	0.00972478
LOC_Os11g35420	90.8015	-2.25336	0.495546	-4.54722	5.43601e-06	5.07274e-05
LOC_Os07g44130	198.851	-3.00272	0.358366	-8.37893	5.34092e-17	2.66133e-15
LOC_Os08g30080	123.084	5.05075	0.495315	10.197	2.04404e-24	1.93769e-22
LOC_Os05g19954	35.8473	-2.25939	0.705212	-3.20384	0.00135606	0.00656494
LOC_Os02g48770	115.766	4.37802	0.491657	8.90461	5.35728e-19	3.13899e-17
LOC_Os01g16270	52.4535	2.18416	0.653367	3.34293	0.000828981	0.00432655
LOC_Os06g09310	603.607	-2.53281	0.262544	-9.64719	5.05225e-22	3.96695e-20
LOC_Os09g34920	31.4845	3.32992	0.97073	3.43032	0.000602861	0.00329321
LOC_Os03g05720	57.1626	-2.66537	0.572389	-4.65657	3.21521e-06	3.1614e-05
LOC_Os03g48780	320.182	2.2727	0.296522	7.66452	1.79504e-14	6.5818e-13
LOC_Os02g54790	54.8621	-2.33394	0.570033	-4.09439	4.23275e-05	0.000318515
LOC_Os10g25550	198.641	-2.48543	0.403777	-6.15544	7.48672e-10	1.44051e-08
LOC_Os12g01490	62.1906	-2.43116	0.584732	-4.15773	3.21424e-05	0.000249937
LOC_Os02g48800	36.6431	-2.39805	0.699924	-3.42615	0.000612197	0.00333717
LOC_Os05g34200	20.4494	-4.93554	1.33576	-3.69492	0.000219958	0.0013642
LOC_Os01g58020	54.8208	2.39569	0.607926	3.94075	8.12271e-05	0.00056747
LOC_Os03g13720	28.0298	-3.29676	0.845907	-3.8973	9.72695e-05	0.000666175
LOC_Os01g43580	252.579	2.16891	0.328693	6.59858	4.15109e-11	9.71922e-10
LOC_Os11g03300	114.015	-2.24884	0.538369	-4.17713	2.95211e-05	0.000231561
LOC_Os01g55190	21.7655	3.23153	0.950393	3.4002	0.000673357	0.00362089
LOC_Os08g19420	27.1517	2.38392	0.765154	3.11561	0.00183563	0.00848836
LOC_Os07g37230	2702.79	3.91999	0.202808	19.3286	3.08922e-83	7.20407e-80
LOC_Os03g35920	18.2357	-7.25902	1.69335	-4.28678	1.81284e-05	0.000150125
LOC_Os04g54390	28.2002	3.51217	0.835282	4.20477	2.61349e-05	0.000207447
LOC_Os07g29810	60.0591	-2.08878	0.568159	-3.6764	0.000236547	0.00145548
LOC_Os08g24770	30.2527	-2.75695	0.788765	-3.49528	0.000473569	0.0026669
LOC_Os09g03750	36.7723	-2.62467	0.720022	-3.64526	0.000267124	0.00161801
LOC_Os05g22718	24.2566	2.61099	0.832132	3.13771	0.00170271	0.00796558
LOC_Os04g40560	43.9683	2.4414	0.602936	4.04918	5.13965e-05	0.000379173
LOC_Os03g12390	1593.99	-2.43046	0.1947	-12.4831	9.23661e-36	1.7512e-33
LOC_Os04g16600	44.2021	-2.82096	0.652773	-4.3215	1.54971e-05	0.000130466
LOC_Os07g42970	37.7104	3.00283	0.75922	3.95515	7.64868e-05	0.000537899
LOC_Os06g10990	12.1608	5.97744	1.78386	3.35084	0.000805654	0.00422769
LOC_Os02g39884	53.5119	-4.73174	0.787787	-6.00637	1.89721e-09	3.41118e-08
LOC_Os09g17930	88.5854	-2.17314	0.468645	-4.63706	3.53396e-06	3.4324e-05
LOC_Os01g72990	362.15	-2.23871	0.287406	-7.78936	6.73488e-15	2.65784e-13
LOC_Os07g48690	290.444	2.03481	0.283947	7.16615	7.71341e-13	2.27692e-11
LOC_Os03g56220	3867.54	2.75343	0.20748	13.2708	3.41936e-40	8.76258e-38
LOC_Os01g66890	724.396	2.5587	0.221935	11.529	9.41919e-31	1.37285e-28
LOC_Os01g08140	182.361	4.90502	0.447432	10.9626	5.7822e-28	7.24951e-26
LOC_Os01g42410	98.6148	-2.3843	0.64369	-3.70411	0.000212135	0.00132237
LOC_Os02g42850	33.7944	2.24852	0.69676	3.22711	0.00125048	0.00614437
LOC_Os08g13920	2414.46	2.06981	0.250297	8.26939	1.34647e-16	6.41298e-15
LOC_Os06g11450	36.9142	-2.62046	0.720762	-3.63569	0.000277238	0.00167016
LOC_Os04g16818	71.3912	2.3721	0.530446	4.47189	7.75315e-06	7.01605e-05
LOC_Os02g40320	29.1707	-4.06393	1.00727	-4.03461	5.4692e-05	0.000401453
LOC_Os02g48980	1114.95	2.19957	0.210707	10.439	1.64615e-25	1.76904e-23
LOC_Os10g28080	101.243	-4.92454	0.61062	-8.06481	7.33495e-16	3.20921e-14
LOC_Os02g09240	75.9404	-2.9563	0.563275	-5.24841	1.53422e-07	1.97996e-06
LOC_Os02g05730	119.043	-2.45409	0.418536	-5.86352	4.53163e-09	7.66891e-08
LOC_Os06g02730	10.6742	7.25617	1.85389	3.91403	9.07669e-05	0.000626053
LOC_Os04g35680	43.578	2.63164	0.715689	3.67707	0.000235924	0.00145242
LOC_Os04g49210	46.3647	4.15857	0.840139	4.94986	7.42657e-07	8.4523e-06
LOC_Os12g22030	185.327	-2.06377	0.340086	-6.06838	1.29209e-09	2.38382e-08
LOC_Os09g14490	374.644	-2.34528	0.364369	-6.43654	1.22224e-10	2.68892e-09
LOC_Os02g43170	44.9459	4.83399	0.802572	6.02312	1.71082e-09	3.09515e-08
LOC_Os06g16640	17.3593	7.95538	1.87247	4.24861	2.15099e-05	0.000175205
LOC_Os08g28570	13.8213	4.53596	1.37013	3.31061	0.000930939	0.00476116
LOC_Os06g13600	22.5556	6.87969	1.67965	4.0959	4.20537e-05	0.000316761
LOC_Os01g41420	497.163	2.3868	0.32391	7.3687	1.72294e-13	5.55726e-12
LOC_Os06g04920	785.829	2.57667	0.773112	3.33285	0.000859611	0.00446164
LOC_Os02g48190	237.474	3.63683	0.347707	10.4595	1.32606e-25	1.43165e-23
LOC_Os12g06910	28.6221	-2.81218	0.795805	-3.53375	0.000409706	0.00234808
LOC_Os08g01330	201.283	2.49858	0.447346	5.58533	2.33256e-08	3.4713e-07
LOC_Os05g25540	7.14912	6.67729	2.02937	3.29032	0.00100072	0.00506882
LOC_Os06g29950	16.7252	-3.56098	1.15955	-3.07101	0.00213338	0.00962105
LOC_Os07g44090	83.425	4.17799	0.556188	7.51181	5.83132e-14	1.97942e-12
LOC_Os06g40030	168.844	-2.47672	0.392349	-6.31254	2.74499e-10	5.72056e-09
LOC_Os04g52530	39.7869	4.04379	0.729173	5.54572	2.92746e-08	4.27478e-07
LOC_Os04g58200	475.46	6.36899	0.412348	15.4457	8.06703e-54	5.08441e-51
LOC_Os10g21234	13.1324	3.68239	1.17978	3.12125	0.00180085	0.00835572
LOC_Os03g07190	110.262	-2.58937	0.467081	-5.54373	2.9609e-08	4.32092e-07
LOC_Os04g51900	85.6984	-3.12634	0.525129	-5.95347	2.62512e-09	4.60285e-08
LOC_Os07g35004	101.701	-2.08946	0.425903	-4.90595	9.29754e-07	1.03345e-05
LOC_Os06g17030	21.9726	-3.67142	1.10598	-3.3196	0.00090145	0.00463955
LOC_Os05g45180	12.5677	7.49224	1.79965	4.16318	3.1385e-05	0.000244537
LOC_Os03g20970	14.2557	-4.41511	1.44206	-3.06168	0.002201	0.00987411
LOC_Os01g14110	546.62	2.65187	0.287331	9.22933	2.72334e-20	1.82495e-18
LOC_Os02g40920	11.8741	5.942	1.79241	3.31509	0.000916143	0.00469859
LOC_Os01g32460	99.6909	2.15888	0.470872	4.58486	4.54294e-06	4.30306e-05
LOC_Os09g26310	55.8768	3.856	0.612951	6.29087	3.15691e-10	6.46349e-09
LOC_Os05g01030	217.477	-2.42933	0.326507	-7.44036	1.00412e-13	3.34515e-12
LOC_Os10g40960	70.2059	-2.10685	0.507527	-4.15122	3.30715e-05	0.000256221
LOC_Os08g40910	43.6317	-3.32406	0.816685	-4.07019	4.69741e-05	0.000349756
LOC_Os12g41124	127.026	2.29677	0.41453	5.54065	3.01349e-08	4.39216e-07
LOC_Os07g03840	53.4841	-2.92565	0.654661	-4.46896	7.86026e-06	7.10194e-05
LOC_Os06g06250	2385.15	6.30904	0.695499	9.07125	1.17659e-19	7.27799e-18
LOC_Os12g36850	46.6006	-4.05902	1.06932	-3.7959	0.000147107	0.000958516
LOC_Os07g23120	357.724	3.90899	0.40632	9.62047	6.55316e-22	5.06025e-20
LOC_Os01g62480	21.532	8.26639	1.74397	4.73997	2.13745e-06	2.20359e-05
LOC_Os03g14250	818.572	4.12265	0.258243	15.9642	2.26795e-57	1.76295e-54
LOC_Os11g05800	30.4145	-6.5355	1.61697	-4.04183	5.30364e-05	0.000390407
LOC_Os04g52890	140.771	2.8382	0.403912	7.02677	2.11376e-12	5.92462e-11
LOC_Os01g65780	3707.93	2.44509	0.245215	9.97124	2.03661e-23	1.79221e-21
LOC_Os03g60190	240.604	3.69406	0.33798	10.9298	8.30224e-28	1.02438e-25
LOC_Os06g33100	16.9188	-5.67355	1.74478	-3.25172	0.00114707	0.005706
LOC_Os08g01940	301.154	-2.14574	0.359614	-5.96679	2.41967e-09	4.26505e-08
LOC_Os01g18050	245.739	4.46508	0.403623	11.0625	1.90698e-28	2.49836e-26
LOC_Os10g38540	44.5271	6.86112	1.19626	5.73549	9.72335e-09	1.55307e-07
LOC_Os03g37810	203.681	2.79371	0.372115	7.50766	6.01933e-14	2.04027e-12
LOC_Os02g11020	153.288	8.06816	0.909364	8.87231	7.16425e-19	4.11503e-17
LOC_Os09g25000	23.4204	5.92772	1.30707	4.53512	5.75714e-06	5.34035e-05
LOC_Os03g47530	260.15	-2.50983	0.435476	-5.7634	8.24356e-09	1.33038e-07
LOC_Os09g20540	9.25505	7.05201	1.93158	3.6509	0.000261322	0.0015868
LOC_Os06g34650	15.8983	6.37093	1.7227	3.69822	0.000217117	0.00134874
LOC_Os10g27980	34.0921	-5.68177	1.20957	-4.69734	2.63569e-06	2.66772e-05
LOC_Os09g35600	32.7305	5.81489	1.12289	5.17851	2.23663e-07	2.79369e-06
LOC_Os03g05560	26.3512	4.02697	0.940411	4.28213	1.85109e-05	0.00015313
LOC_Os01g47400	93.2341	3.61403	0.572874	6.3086	2.81578e-10	5.8524e-09
LOC_Os05g33840	14085.1	2.28045	0.202839	11.2427	2.51702e-29	3.43257e-27
LOC_Os04g03980	169.114	2.93574	0.523217	5.61095	2.01217e-08	3.0215e-07
LOC_Os11g03130	37.2026	2.10264	0.639278	3.28909	0.00100514	0.00508455
LOC_Os09g01960	1482.21	2.05433	0.235505	8.72307	2.70761e-18	1.47872e-16
LOC_Os03g12450	130.028	-2.64555	0.429005	-6.16672	6.97227e-10	1.34597e-08
LOC_Os01g72230	64.8418	2.83118	0.563733	5.0222	5.10825e-07	6.02551e-06
LOC_Os10g38080	1169.53	3.32706	0.330897	10.0547	8.75939e-24	7.8565e-22
LOC_Os05g09280	32.3518	2.47913	0.764299	3.24367	0.00118001	0.00585114
LOC_Os04g49757	403.177	-3.41275	0.278739	-12.2435	1.81972e-34	3.28961e-32
LOC_Os07g45080	106.776	4.49444	0.675091	6.65753	2.78462e-11	6.66708e-10
LOC_Os01g02930	34.839	4.88728	1.03139	4.73854	2.15265e-06	2.2173e-05
LOC_Os12g13550	19.4649	-3.48166	1.08391	-3.21214	0.00131751	0.0064156
LOC_Os02g56300	70.5836	-2.06513	0.497529	-4.15076	3.31368e-05	0.000256642
LOC_Os12g10190	102.507	-3.26606	0.484811	-6.73677	1.61945e-11	4.04342e-10
LOC_Os03g29340	368.477	2.07179	0.26801	7.73026	1.07331e-14	4.09649e-13
LOC_Os07g45074	166.899	-2.71001	0.422666	-6.41172	1.43884e-10	3.13158e-09
LOC_Os06g35060	59.6812	-3.28095	0.647743	-5.0652	4.07971e-07	4.90154e-06
LOC_Os07g29960	23.6663	-7.63489	1.75674	-4.34605	1.38611e-05	0.000117799
LOC_Os03g56940	36.6408	9.03428	1.59666	5.65823	1.52938e-08	2.36193e-07
LOC_Os09g04050	146.912	2.23026	0.362923	6.14526	7.98344e-10	1.53103e-08
LOC_Os09g09040	121.873	2.58172	0.449856	5.73899	9.52445e-09	1.52443e-07
LOC_Os04g47059	668.381	2.16668	0.264372	8.19555	2.49453e-16	1.16113e-14
LOC_Os09g16950	57.1022	-6.45497	1.16326	-5.54904	2.87243e-08	4.19705e-07
LOC_Os06g06850	134.926	-3.80036	0.451415	-8.41877	3.8046e-17	1.90393e-15
LOC_Os01g04710	85.832	4.09004	0.623357	6.56131	5.33359e-11	1.22421e-09
LOC_Os10g02070	25.3303	-3.87841	0.962626	-4.02898	5.60182e-05	0.000409641
LOC_Os01g73790	128.493	2.1433	0.380092	5.6389	1.7114e-08	2.6102e-07
LOC_Os11g42420	229.464	-2.19258	0.326978	-6.70557	2.00625e-11	4.94563e-10
LOC_Os03g08170	95.6282	-2.62819	0.477464	-5.50448	3.70259e-08	5.32662e-07
LOC_Os01g45860	19.3392	3.04488	0.922675	3.30006	0.000966642	0.00491971
LOC_Os05g41370	151.834	3.188	0.519261	6.13949	8.27843e-10	1.58254e-08
LOC_Os01g41430	83.4936	-2.21217	0.598083	-3.69877	0.000216648	0.00134619
LOC_Os09g35890	102.357	3.32195	0.440265	7.54535	4.51058e-14	1.54233e-12
LOC_Os08g15258	40.6877	2.08086	0.610784	3.40687	0.000657126	0.00354562
LOC_Os11g42880	75.7964	-4.48709	0.766301	-5.85553	4.75503e-09	8.01788e-08
LOC_Os11g10520	82.6765	-3.34177	0.527749	-6.33213	2.41805e-10	5.08467e-09
LOC_Os02g33070	305.63	-2.60448	0.299456	-8.69739	3.39598e-18	1.84173e-16
LOC_Os11g47730	86.2515	2.94906	0.493416	5.97682	2.27534e-09	4.03505e-08
LOC_Os03g12660	658.309	3.62491	0.882701	4.10662	4.01498e-05	0.000304189
LOC_Os03g17500	75.6789	2.43989	0.482227	5.05963	4.20074e-07	5.03139e-06
LOC_Os05g07060	105.077	9.10862	1.54453	5.89733	3.69434e-09	6.3534e-08
LOC_Os12g04480	1436.39	3.24383	0.336227	9.64772	5.02604e-22	3.95971e-20
LOC_Os10g30870	298.211	-2.26629	0.355619	-6.3728	1.85612e-10	3.9638e-09
LOC_Os06g30901	234.737	-2.5665	0.385202	-6.66275	2.68755e-11	6.46788e-10
LOC_Os07g26440	429.386	2.28162	0.334582	6.81931	9.14803e-12	2.3642e-10
LOC_Os08g14700	102.24	-2.56887	0.493336	-5.20713	1.91779e-07	2.42269e-06
LOC_Os05g47750	21.1638	-3.28564	1.01394	-3.24047	0.00119332	0.00590333
LOC_Os07g07230	74.8116	2.88223	0.508269	5.67067	1.4224e-08	2.20989e-07
LOC_Os06g36050	41.4021	2.15227	0.644476	3.33957	0.000839097	0.00437107
LOC_Os09g23190	15.0997	5.28235	1.42539	3.70589	0.00021065	0.00131452
LOC_Os05g30710	52.827	-2.01244	0.630163	-3.19352	0.00140549	0.00677329
LOC_Os02g29500	357.415	-2.69539	0.290505	-9.2783	1.72204e-20	1.17079e-18
LOC_Os07g02810	70.7402	3.73936	0.628848	5.94638	2.74141e-09	4.79593e-08
LOC_Os01g54300	33.8082	4.60839	0.885705	5.20308	1.96017e-07	2.47088e-06
LOC_Os12g02210	136.795	3.439	0.58944	5.83436	5.39986e-09	9.02687e-08
LOC_Os05g16300	15.8164	7.82147	1.77968	4.39487	1.10838e-05	9.69889e-05
LOC_Os11g05770	62.8119	-2.20876	0.599777	-3.68263	0.000230839	0.00142525
LOC_Os08g39870	260.512	4.14897	0.45744	9.06996	1.19055e-19	7.32552e-18
LOC_Os07g17850	61.9916	-2.50684	0.584528	-4.28866	1.79753e-05	0.000148964
LOC_Os11g12320	62.9567	-3.91376	0.65988	-5.93102	3.01051e-09	5.2431e-08
LOC_Os01g18744	85.961	-3.39478	0.529056	-6.41668	1.39283e-10	3.04127e-09
LOC_Os05g01810	15.8705	6.37079	1.72731	3.68828	0.000225773	0.00139582
LOC_Os10g38780	38.331	-3.97398	0.860512	-4.61815	3.87174e-06	3.72787e-05
LOC_Os04g51300	6056.32	2.50411	0.241858	10.3536	4.02895e-25	4.12083e-23
LOC_Os02g45090	78.4466	-2.17021	0.478428	-4.53612	5.72978e-06	5.3192e-05
LOC_Os07g42750	10.037	-6.39782	1.88214	-3.39922	0.000675774	0.00363112
LOC_Os10g37230	27.2692	2.80821	0.80705	3.4796	0.000502164	0.00281096
LOC_Os03g56670	65519.7	2.32228	0.183191	12.6768	7.95305e-37	1.72074e-34
LOC_Os01g56080	34.5435	-8.18074	1.58186	-5.17158	2.32117e-07	2.89309e-06
LOC_Os04g49660	189.271	2.50927	0.427554	5.8689	4.38684e-09	7.45092e-08
LOC_Os02g38120	125.467	2.46844	0.419206	5.88836	3.90047e-09	6.6881e-08
LOC_Os07g05360	2845.45	-10.3417	2.10504	-4.91281	8.9779e-07	1.00367e-05
LOC_Os11g14980	23.7507	-3.22098	0.976354	-3.29899	0.000970331	0.00493633
LOC_Os05g19910	58.7489	-2.36781	0.714893	-3.31212	0.000925912	0.00473827
LOC_Os10g38580	345.672	2.11175	0.289751	7.28816	3.14213e-13	9.87527e-12
LOC_Os09g36060	23.1536	-3.75193	1.05232	-3.56539	0.00036332	0.00211763
LOC_Os01g59350	413.236	-2.31031	0.3502	-6.59711	4.19246e-11	9.79641e-10
LOC_Os06g49310	104.29	-2.39813	0.482825	-4.96687	6.8042e-07	7.80108e-06
LOC_Os11g33090	60.5366	-3.74533	0.62693	-5.97408	2.31393e-09	4.09415e-08
LOC_Os03g56270	605.019	2.42311	0.226866	10.6808	1.25149e-26	1.41674e-24
LOC_Os04g28990	27.1411	2.45732	0.800563	3.06949	0.00214426	0.00965892
LOC_Os05g46370	34.0227	7.47862	1.60365	4.66351	3.10859e-06	3.07041e-05
LOC_Os01g09130	23.3409	8.38463	1.64661	5.09206	3.54193e-07	4.30197e-06
LOC_Os04g25490	120.484	-6.53245	0.925927	-7.05504	1.72552e-12	4.89526e-11
LOC_Os04g49739	30.3754	-3.8897	0.912461	-4.26287	2.01814e-05	0.000165366
LOC_Os03g10500	700.763	2.48963	0.270254	9.21218	3.19575e-20	2.12322e-18
LOC_Os03g57569	69.2622	2.90333	0.505675	5.74149	9.38486e-09	1.50389e-07
LOC_Os01g68470	22.371	-3.68665	1.06349	-3.46656	0.000527161	0.00292909
LOC_Os10g06610	39.5625	-2.25326	0.687901	-3.27556	0.00105453	0.00529766
LOC_Os10g02360	75.5796	-3.04304	0.569632	-5.34211	9.18717e-08	1.23129e-06
LOC_Os04g48370	95.5938	2.21871	0.461895	4.8035	1.55916e-06	1.65045e-05
LOC_Os01g50890	20.9309	3.32234	0.950572	3.4951	0.000473884	0.00266803
LOC_Os12g32320	66.923	-3.8854	0.711536	-5.46058	4.7458e-08	6.71962e-07
LOC_Os02g45860	44.0807	3.1917	0.726351	4.39416	1.11202e-05	9.72336e-05
LOC_Os12g24320	38.3427	-5.27352	1.16104	-4.54207	5.57033e-06	5.18563e-05
LOC_Os09g29200	572.578	-2.2147	0.320025	-6.92038	4.50434e-12	1.21435e-10
LOC_Os03g26910	229.285	2.95442	0.321161	9.19921	3.6059e-20	2.36207e-18
LOC_Os08g36040	24.2503	-3.51147	1.00663	-3.48833	0.000486044	0.00272793
LOC_Os01g32364	524.941	4.07411	0.278907	14.6074	2.51896e-48	1.10834e-45
LOC_Os03g22510	57.2816	9.68006	1.53403	6.31023	2.78629e-10	5.79629e-09
LOC_Os07g32630	637.931	3.03098	0.253845	11.9403	7.2983e-33	1.18192e-30
LOC_Os05g48630	58607.8	2.39154	0.202872	11.7884	4.47841e-32	7.05652e-30
LOC_Os06g40170	129.255	3.54022	0.487054	7.26864	3.63121e-13	1.1336e-11
LOC_Os11g25260	132.017	4.11481	0.434409	9.4722	2.74021e-21	2.00948e-19
LOC_Os01g09670	165.364	2.3596	0.367237	6.42528	1.31626e-10	2.87845e-09
LOC_Os04g25370	24.7524	3.30434	0.859557	3.84424	0.000120928	0.000809662
LOC_Os02g21890	39.951	4.48571	0.812467	5.5211	3.36887e-08	4.87357e-07
LOC_Os06g30179	243.745	2.8649	0.319563	8.96506	3.10114e-19	1.84017e-17
LOC_Os06g01210	106220	2.48818	0.184731	13.4692	2.37402e-41	6.51318e-39
LOC_Os11g31770	191.153	-2.49826	0.365797	-6.82964	8.51291e-12	2.20824e-10
LOC_Os12g15490	73.6095	-2.1929	0.506386	-4.3305	1.48774e-05	0.000125794
LOC_Os11g03794	54.626	-2.65126	0.606263	-4.37312	1.22484e-05	0.000105673
LOC_Os06g20440	76.5878	-2.07937	0.571858	-3.63616	0.000276736	0.001668
LOC_Os08g44680	49184.5	2.0137	0.182957	11.0064	3.56069e-28	4.53745e-26
LOC_Os12g05010	44.7811	2.73009	0.691782	3.94646	7.93165e-05	0.000555454
LOC_Os11g36000	17.9597	-4.74171	1.34623	-3.52222	0.000427942	0.00243941
LOC_Os07g49114	911.124	3.69467	0.314679	11.7411	7.84886e-32	1.22024e-29
LOC_Os03g18070	9114.49	2.54479	0.276033	9.21913	2.99508e-20	2.0013e-18
LOC_Os02g56750	40.014	2.37993	0.734236	3.24137	0.00118958	0.00588916
LOC_Os01g65480	59.0219	2.88102	0.695164	4.14438	3.40735e-05	0.000262849
LOC_Os12g26500	36.8216	-2.69989	0.742966	-3.63394	0.000279125	0.00167936
LOC_Os07g48450	264.932	-6.19403	0.523315	-11.8361	2.53887e-32	4.05524e-30
LOC_Os08g37840	52.9987	2.45992	0.58217	4.22543	2.38482e-05	0.000192104
LOC_Os09g32080	314.055	2.90376	0.280654	10.3464	4.345e-25	4.42469e-23
LOC_Os02g09630	201.726	2.10088	0.351595	5.97528	2.2969e-09	4.07019e-08
LOC_Os11g47330	212.532	2.31341	0.441156	5.24397	1.5716e-07	2.02373e-06
LOC_Os02g37060	22237.4	2.31476	0.186438	12.4157	2.14827e-35	4.00782e-33
LOC_Os07g01560	388.379	-2.74737	0.299361	-9.17744	4.41454e-20	2.83601e-18
LOC_Os05g29676	239.008	2.68158	0.518202	5.17477	2.28192e-07	2.84874e-06
LOC_Os07g03458	21.7807	-2.88093	0.919186	-3.13422	0.0017231	0.00804928
LOC_Os06g04230	1667.65	-3.12646	0.261333	-11.9635	5.51748e-33	9.0611e-31
LOC_Os03g20450	8.90445	6.99243	1.97546	3.53965	0.00040065	0.00230297
LOC_Os05g43880	20.0363	3.10168	0.920133	3.3709	0.000749228	0.0039655
LOC_Os06g18780	51.6294	2.71442	0.571082	4.75313	2.00296e-06	2.07642e-05
LOC_Os04g24110	83.4668	4.17884	0.538953	7.75361	8.93156e-15	3.45986e-13
LOC_Os07g38490	89.8498	2.01489	0.438406	4.59594	4.30807e-06	4.10226e-05
LOC_Os01g28500	88.8101	-2.17821	0.700296	-3.11041	0.00186826	0.00861533
LOC_Os05g09480	60.9286	-2.29344	0.54953	-4.17347	3.00001e-05	0.000234924
LOC_Os01g51060	468.917	2.06879	0.268167	7.71459	1.21375e-14	4.55059e-13
LOC_Os08g10290	44.0883	-3.11612	0.688105	-4.52856	5.93871e-06	5.49784e-05
LOC_Os07g44070	121.003	2.43728	0.525062	4.64188	3.45249e-06	3.36167e-05
LOC_Os07g33910	242.769	4.95187	0.995498	4.97426	6.54975e-07	7.54273e-06
LOC_Os02g15750	8386.98	2.76615	0.227267	12.1714	4.41603e-34	7.62828e-32
LOC_Os06g03830	239.824	-2.23135	0.372965	-5.98273	2.19425e-09	3.89717e-08
LOC_Os03g61500	18.8561	3.95951	1.27343	3.10933	0.00187509	0.00863847
LOC_Os05g40090	52.2027	-2.08903	0.597024	-3.49908	0.000466865	0.00263724
LOC_Os02g27130	127.176	-2.06221	0.49332	-4.18026	2.91172e-05	0.000228701
LOC_Os02g40340	55.032	-2.7354	0.616246	-4.4388	9.04604e-06	8.06706e-05
LOC_Os09g07120	28.4484	-2.40001	0.766995	-3.1291	0.00175341	0.00816354
LOC_Os10g05970	38.8498	9.12083	1.57819	5.77928	7.50195e-09	1.22339e-07
LOC_Os12g33130	944.764	-7.6496	2.26748	-3.37361	0.000741884	0.00393467
LOC_Os04g44510	195.191	2.7085	0.480392	5.6381	1.7194e-08	2.61896e-07
LOC_Os04g50930	97.8015	-2.37562	0.443087	-5.36152	8.25238e-08	1.11703e-06
LOC_Os01g63870	72.1084	2.62046	0.554701	4.72409	2.3115e-06	2.36008e-05
LOC_Os12g19040	26.7817	-2.69453	0.832536	-3.23653	0.00120993	0.00597676
LOC_Os03g48600	11.4606	5.89384	1.80385	3.26737	0.00108551	0.00543455
LOC_Os02g56130	59.2196	-2.07259	0.543718	-3.81188	0.000137916	0.000908277
LOC_Os04g39610	104.577	2.92413	0.479142	6.10286	1.04186e-09	1.95779e-08
LOC_Os05g16420	77.0063	-4.02103	0.651818	-6.16894	6.87473e-10	1.32934e-08
LOC_Os08g10244	477.734	-2.15254	0.335723	-6.41165	1.43956e-10	3.13158e-09
LOC_Os06g20150	64.1263	-6.62346	1.14864	-5.76636	8.10034e-09	1.30908e-07
LOC_Os08g14090	12.479	7.47979	1.83165	4.08363	4.43371e-05	0.00033203
LOC_Os11g42500	434.343	7.34313	0.503446	14.5857	3.46246e-48	1.44187e-45
LOC_Os06g40818	1426.75	2.73342	0.263944	10.3561	3.92776e-25	4.03504e-23
LOC_Os03g02750	2542.94	2.20588	0.195234	11.2986	1.33273e-29	1.83901e-27
LOC_Os01g02750	47.0303	-2.65153	0.62702	-4.22877	2.34968e-05	0.000189601
LOC_Os02g46500	64.5673	3.65843	0.59111	6.18908	6.05181e-10	1.18297e-08
LOC_Os08g06850	52.1244	2.03435	0.596832	3.40858	0.000653019	0.00353137
LOC_Os05g39770	195.697	2.09746	0.355067	5.90724	3.47887e-09	6.00497e-08
LOC_Os07g24190	1776.89	2.87381	0.190134	15.1147	1.29599e-51	6.86875e-49
LOC_Os02g46650	312.285	2.34503	0.391764	5.98583	2.15288e-09	3.83347e-08
LOC_Os07g28340	95.3027	2.3206	0.566932	4.09326	4.25355e-05	0.000319564
LOC_Os12g19381	239067	2.076	0.198476	10.4598	1.322e-25	1.43165e-23
LOC_Os09g25690	54.1762	-6.37779	1.1518	-5.53726	3.07241e-08	4.46966e-07
LOC_Os04g01874	40.5345	-3.86018	0.808244	-4.776	1.78815e-06	1.87078e-05
LOC_Os04g33690	108.854	3.01988	0.428718	7.04398	1.86831e-12	5.28108e-11
LOC_Os02g37160	31.705	-4.23088	0.94791	-4.46338	8.06776e-06	7.2641e-05
LOC_Os01g08220	151.096	2.27483	0.519685	4.37733	1.2014e-05	0.000103961
LOC_Os06g05980	40.5738	2.85561	0.726338	3.93151	8.44141e-05	0.000586922
LOC_Os06g07932	409.068	-2.1125	0.324708	-6.50584	7.72579e-11	1.74748e-09
LOC_Os01g11860	132.596	-4.91781	0.570104	-8.62615	6.34498e-18	3.35522e-16
LOC_Os06g28820	67.927	4.73046	0.618574	7.64736	2.0515e-14	7.44029e-13
LOC_Os04g38220	531.526	4.83122	0.276583	17.4675	2.53412e-68	3.47621e-65
LOC_Os02g49480	78.6563	2.37777	0.64426	3.69069	0.000223644	0.00138376
LOC_Os05g08860	197.254	-2.1129	0.339403	-6.22534	4.80524e-10	9.52877e-09
LOC_Os03g10680	63.4857	2.75946	0.52532	5.25292	1.49711e-07	1.93636e-06
LOC_Os04g52640	286.29	-2.26191	0.334987	-6.75224	1.45584e-11	3.65057e-10
LOC_Os09g28390	388.45	2.13236	0.259551	8.21558	2.11149e-16	9.94747e-15
LOC_Os02g54600	1624.15	2.68062	0.255851	10.4773	1.09846e-25	1.2083e-23
LOC_Os06g13190	153.519	-2.34192	0.435124	-5.38219	7.35842e-08	1.00762e-06
LOC_Os02g56930	7.79679	6.80244	1.987	3.42347	0.000618264	0.00336534
LOC_Os11g38480	125.504	-3.41328	0.609061	-5.60417	2.09255e-08	3.13011e-07
LOC_Os11g07460	18.1241	-4.7555	1.32501	-3.58904	0.000331903	0.00195306
LOC_Os02g02660	92.2477	-2.34307	0.44811	-5.22877	1.70641e-07	2.17634e-06
LOC_Os09g34330	33.764	3.65993	0.805028	4.54634	5.45862e-06	5.08773e-05
LOC_Os12g26880	109.575	4.79977	0.51528	9.31486	1.22112e-20	8.37546e-19
LOC_Os01g36220	387.435	-2.20835	0.274513	-8.04461	8.65232e-16	3.73652e-14
LOC_Os04g43800	710.588	5.0524	0.895287	5.64334	1.66784e-08	2.5521e-07
LOC_Os02g30610	12.8427	3.64998	1.18062	3.09158	0.00199093	0.0090876
LOC_Os01g64470	790.806	-2.92653	0.231225	-12.6566	1.02824e-36	2.19987e-34
LOC_Os05g47960	592.319	-2.34517	0.255772	-9.169	4.77423e-20	3.05865e-18
LOC_Os10g07480	45.6691	3.3079	0.695949	4.75308	2.00341e-06	2.07642e-05
LOC_Os12g42930	40.4107	-3.21629	0.744655	-4.31917	1.5662e-05	0.000131712
LOC_Os09g24840	15.2965	7.77699	1.76973	4.39444	1.11059e-05	9.71452e-05
LOC_Os05g44570	350.916	-2.23856	0.30867	-7.25229	4.09772e-13	1.26736e-11
LOC_Os03g55720	17747.8	2.65067	0.182097	14.5563	5.32467e-48	2.14088e-45
LOC_Os02g10810	206.861	-2.22875	0.370405	-6.01705	1.77619e-09	3.20346e-08
LOC_Os01g12490	45.3886	-2.41364	0.648662	-3.72095	0.000198475	0.00124487
LOC_Os02g49950	121.167	3.65091	0.451117	8.09305	5.81901e-16	2.57494e-14
LOC_Os01g08510	282.964	2.38082	0.314543	7.56913	3.75734e-14	1.31366e-12
LOC_Os07g49310	2421.11	2.24532	0.312137	7.19338	6.32078e-13	1.88733e-11
LOC_Os08g05830	78.9665	-2.06605	0.474458	-4.35456	1.33336e-05	0.000113648
LOC_Os07g23640	211.855	8.12022	0.791554	10.2586	1.08291e-24	1.04353e-22
LOC_Os04g53850	247.408	-4.00639	0.366075	-10.9442	7.08573e-28	8.78932e-26
LOC_Os10g08014	66.9049	-9.13434	1.52878	-5.97491	2.30211e-09	4.07632e-08
LOC_Os02g36000	17.6048	-4.10719	1.24022	-3.31165	0.00092747	0.0047452
LOC_Os07g06250	55.1476	2.95999	0.619673	4.77669	1.78202e-06	1.8652e-05
LOC_Os01g02550	21.4711	-5.02338	1.31262	-3.82698	0.000129723	0.000860665
LOC_Os04g46730	131.465	3.39769	0.41414	8.2042	2.32138e-16	1.08704e-14
LOC_Os01g14670	434.887	5.73985	0.45279	12.6766	7.96913e-37	1.72074e-34
LOC_Os04g55640	249.93	2.12078	0.304256	6.97038	3.16081e-12	8.63115e-11
LOC_Os01g74570	36.3118	2.06014	0.655524	3.14273	0.00167379	0.00786001
LOC_Os01g63880	50.0818	4.05107	0.649476	6.23745	4.44762e-10	8.90287e-09
LOC_Os11g21960	68.2714	-3.6108	0.605145	-5.96685	2.41884e-09	4.26505e-08
LOC_Os10g37180	7522.52	2.89769	0.225722	12.8374	1.01173e-37	2.31309e-35
LOC_Os05g08900	124.408	-2.42958	0.425859	-5.70513	1.16256e-08	1.83803e-07
LOC_Os03g55290	62.9096	3.81176	0.662252	5.75576	8.62534e-09	1.38719e-07
LOC_Os01g16450	297.715	2.15255	0.43527	4.94533	7.60162e-07	8.63047e-06
LOC_Os02g56940	402.93	2.45154	0.259189	9.45849	3.12415e-21	2.26419e-19
LOC_Os09g32100	96.8815	-4.15008	0.597828	-6.94193	3.86782e-12	1.05003e-10
LOC_Os04g32240	30.5754	2.51515	0.721691	3.48508	0.000491997	0.00275603
LOC_Os01g47470	66.6131	2.95697	0.521756	5.66735	1.45026e-08	2.24868e-07
LOC_Os01g72300	30.6207	2.90268	0.767134	3.7838	0.000154455	0.000996372
LOC_Os03g22634	1026.71	3.09094	0.952622	3.24467	0.00117588	0.0058331
LOC_Os05g49820	33.4732	4.21468	0.806064	5.22872	1.70692e-07	2.17634e-06
LOC_Os01g46760	62.2326	3.07017	0.611112	5.02391	5.06287e-07	5.97781e-06
LOC_Os06g09920	26.6426	-3.03798	0.8689	-3.49635	0.000471671	0.002658
LOC_Os08g04350	28.1996	-4.04289	0.94221	-4.29086	1.77981e-05	0.000147811
LOC_Os05g50090	140.506	-2.27873	0.383969	-5.93467	2.94431e-09	5.13547e-08
LOC_Os10g16870	31.0208	-2.44457	0.766352	-3.18988	0.00142333	0.00684091
LOC_Os07g32170	47.1208	2.46501	0.606444	4.0647	4.80953e-05	0.000357078
LOC_Os10g25290	808.349	2.02042	0.381479	5.29628	1.18184e-07	1.55797e-06
LOC_Os01g45640	57.457	-5.42634	0.905513	-5.99257	2.06555e-09	3.69109e-08
LOC_Os03g19700	114.137	2.13898	0.467197	4.57833	4.68712e-06	4.42167e-05
LOC_Os08g43320	284.681	2.54943	0.290379	8.77966	1.63964e-18	9.12562e-17
LOC_Os05g50380	83.7992	-2.03017	0.464293	-4.37261	1.2277e-05	0.000105841
LOC_Os06g48560	66.544	2.42902	0.518418	4.68545	2.7935e-06	2.80157e-05
LOC_Os08g35710	86.6934	6.49574	0.784113	8.28418	1.18921e-16	5.70624e-15
LOC_Os03g10110	299.822	-5.01242	1.50935	-3.32091	0.000897235	0.00462092
LOC_Os03g56060	342.507	5.10137	0.404021	12.6265	1.50855e-36	3.14102e-34
LOC_Os04g32850	7759.23	4.51393	0.193375	23.3429	1.62741e-120	7.59025e-117
LOC_Os05g33280	6593.83	2.052	0.170494	12.0356	2.30947e-33	3.87459e-31
LOC_Os02g52280	127.913	2.77153	0.397471	6.97289	3.1049e-12	8.48842e-11
LOC_Os02g38574	37.2095	-2.63892	0.69817	-3.77977	0.000156974	0.00101133
LOC_Os12g32620	32.7275	3.38625	0.807834	4.19177	2.76791e-05	0.000218595
LOC_Os11g08800	190.197	-2.52456	0.535174	-4.71726	2.39044e-06	2.43109e-05
LOC_Os01g28030	732.476	4.9182	0.917324	5.36147	8.2549e-08	1.11703e-06
LOC_Os08g37130	716.274	2.65412	0.249261	10.648	1.78242e-26	2.00802e-24
LOC_Os09g10054	48.2654	-5.61057	1.00072	-5.60653	2.0642e-08	3.09166e-07
LOC_Os08g04260	15.1013	-4.50209	1.45997	-3.0837	0.00204447	0.00929377
LOC_Os01g01890	245.746	2.4351	0.39729	6.12928	8.82789e-10	1.6778e-08
LOC_Os02g16030	83.9253	8.78554	1.50518	5.83686	5.31922e-09	8.90482e-08
LOC_Os09g37320	43.0406	-2.3305	0.635343	-3.66809	0.000244366	0.00149845
LOC_Os03g12680	82.9202	3.71095	0.533452	6.95649	3.48855e-12	9.51498e-11
LOC_Os04g29680	30.6338	-8.00728	1.62042	-4.9415	7.75257e-07	8.78361e-06
LOC_Os11g02440	760.681	2.34343	0.303574	7.71945	1.16836e-14	4.40877e-13
LOC_Os09g27700	613.348	3.36202	0.289677	11.6061	3.83761e-31	5.77374e-29
LOC_Os09g28300	27.196	2.46515	0.767554	3.2117	0.00131953	0.0064241
LOC_Os06g17390	105.083	2.76154	0.472152	5.84884	4.95004e-09	8.32863e-08
LOC_Os11g23970	33.5161	-2.68869	0.738332	-3.64157	0.000270976	0.00163794
LOC_Os07g23660	16.5918	7.89413	1.74389	4.52675	5.98988e-06	5.53862e-05
LOC_Os04g33390	921.016	2.35673	0.22979	10.256	1.11196e-24	1.06712e-22
LOC_Os11g33010	10.6247	7.25006	1.85799	3.9021	9.53607e-05	0.000655023
LOC_Os12g17600	460779	3.09656	0.228361	13.5599	6.91866e-42	1.9676e-39
LOC_Os06g34730	123.739	2.00399	0.383034	5.23188	1.6779e-07	2.14404e-06
LOC_Os06g21240	17.5659	-7.20481	1.84073	-3.91411	9.07377e-05	0.000626053
LOC_Os04g16832	21.6528	2.96149	0.893365	3.31498	0.00091649	0.00469933
LOC_Os08g44830	14.0422	-6.8821	1.75695	-3.91707	8.96313e-05	0.00061987
LOC_Os06g14406	279.501	-2.36828	0.383586	-6.17407	6.65549e-10	1.29123e-08
LOC_Os04g53830	63.3578	-3.28748	0.647182	-5.07968	3.78065e-07	4.57287e-06
LOC_Os01g46800	172.484	2.71649	0.341836	7.94677	1.91443e-15	8.04407e-14
ChrSy.fgenesh.gene.86	3503.49	2.07006	0.223952	9.24334	2.38917e-20	1.60563e-18
LOC_Os08g37760	149.477	-2.23713	0.387827	-5.76836	8.00455e-09	1.29522e-07
LOC_Os10g05570	8.54545	-6.1655	1.93276	-3.19	0.00142271	0.00683934
LOC_Os02g33330	118.504	2.82994	0.407355	6.94711	3.72856e-12	1.0134e-10
LOC_Os03g60840	7060.62	2.3539	0.180732	13.0242	8.90803e-39	2.16391e-36
LOC_Os01g46350	156.482	5.6558	0.550343	10.2769	8.9594e-25	8.74198e-23
LOC_Os07g49140	90.9256	2.21025	0.470609	4.69658	2.64558e-06	2.67425e-05
LOC_Os04g48850	184.773	-3.1879	0.450932	-7.06958	1.55401e-12	4.44112e-11
LOC_Os10g40420	28.1208	2.94231	0.83272	3.53337	0.000410292	0.0023497
LOC_Os02g15360	33.1527	-2.45014	0.754271	-3.24836	0.00116071	0.00576525
LOC_Os07g26150	41.9212	9.22845	1.58506	5.82214	5.80975e-09	9.65668e-08
LOC_Os06g29730	387.391	-4.20645	1.28917	-3.26291	0.00110273	0.0055101
LOC_Os04g52880	22.8102	6.8963	1.63927	4.20693	2.58866e-05	0.000206033
LOC_Os02g17360	91.2483	-2.04173	0.448937	-4.54791	5.41804e-06	5.05799e-05
LOC_Os10g42390	24.7847	8.47052	1.64479	5.1499	2.60627e-07	3.22516e-06
LOC_Os01g47780	96.1354	10.428	1.51362	6.88947	5.60023e-12	1.49425e-10
LOC_Os01g46169	1059.13	-2.41624	0.218628	-11.0518	2.14762e-28	2.79791e-26
LOC_Os08g15000	8.15691	-6.09845	1.95274	-3.12303	0.00179001	0.00831039
LOC_Os03g17140	33.8843	-3.60263	0.807702	-4.46034	8.18289e-06	7.35356e-05
LOC_Os10g35370	11720.5	2.00631	0.185663	10.8062	3.21725e-27	3.80844e-25
LOC_Os10g12130	55.1009	-3.37802	0.625929	-5.39681	6.7837e-08	9.32759e-07
LOC_Os11g32650	3694.39	6.34838	0.213304	29.7621	1.21053e-194	2.82296e-190
LOC_Os01g70200	183.436	2.28758	0.3881	5.8943	3.76266e-09	6.46135e-08
LOC_Os01g02010	243.16	6.21612	0.575431	10.8026	3.34772e-27	3.92306e-25
LOC_Os07g01600	37.9614	6.0327	1.0916	5.52649	3.26706e-08	4.741e-07
LOC_Os08g43550	1015.58	-2.58615	0.235784	-10.9683	5.43056e-28	6.88265e-26
LOC_Os01g53800	299.604	-2.18923	0.285948	-7.65605	1.91732e-14	6.99717e-13
LOC_Os11g11780	16.9056	-7.14976	1.71083	-4.17912	2.9264e-05	0.000229777
LOC_Os07g48040	6885.47	2.40902	0.189011	12.7454	3.30705e-37	7.3448e-35
LOC_Os03g03410	5259.53	2.31535	0.222008	10.4291	1.82541e-25	1.94377e-23
LOC_Os02g11700	11.7112	5.91987	1.83378	3.22823	0.00124557	0.00612411
LOC_Os06g43170	61.4942	2.16441	0.546559	3.96007	7.4928e-05	0.000528051
LOC_Os02g10480	595.958	2.30942	0.235721	9.79726	1.15679e-22	9.63442e-21
LOC_Os02g58214	27.3246	4.79563	1.03014	4.65531	3.23499e-06	3.17776e-05
LOC_Os11g02540	23.5013	5.33084	1.12635	4.73286	2.21382e-06	2.26929e-05
LOC_Os04g48330	64.613	4.00122	0.580551	6.89211	5.49728e-12	1.46846e-10
LOC_Os12g41540	45.1496	-2.85579	0.648293	-4.4051	1.05737e-05	9.30134e-05
LOC_Os11g15040	1874.22	-2.31232	0.282575	-8.18304	2.7678e-16	1.27812e-14
LOC_Os02g46210	54.0893	2.412	0.569933	4.23208	2.31545e-05	0.000186968
LOC_Os04g40630	421.124	3.79193	1.08107	3.50756	0.000452243	0.00256165
LOC_Os03g14654	731.635	4.54538	1.29136	3.51983	0.00043182	0.00245911
LOC_Os04g48950	100.699	2.01701	0.434636	4.64068	3.4726e-06	3.37984e-05
LOC_Os09g18020	1580.54	-2.46682	0.304603	-8.09848	5.56489e-16	2.47187e-14
LOC_Os01g03980	237.142	2.20937	0.354527	6.23188	4.60883e-10	9.1783e-09
LOC_Os01g21144	67.176	2.353	0.615487	3.82299	0.000131841	0.000873196
LOC_Os10g41330	3720.06	-2.28165	0.28318	-8.05725	7.80311e-16	3.38861e-14
LOC_Os04g46110	583.807	13.0299	1.47742	8.81932	1.15153e-18	6.53373e-17
LOC_Os05g17604	104.727	-2.02647	0.460898	-4.39679	1.09864e-05	9.62711e-05
LOC_Os06g20040	341.323	3.9781	0.424702	9.36681	7.47573e-21	5.25102e-19
LOC_Os01g22249	375.428	-2.89449	0.321033	-9.01618	1.94756e-19	1.17967e-17
LOC_Os06g15330	2427.81	2.99722	0.277373	10.8057	3.23415e-27	3.80911e-25
LOC_Os02g49060	83.2	-2.54677	0.542258	-4.6966	2.64524e-06	2.67425e-05
LOC_Os09g36600	699.531	2.52936	0.26132	9.67919	3.69646e-22	2.94203e-20
LOC_Os10g42520	64.2122	2.85739	0.544087	5.25172	1.50687e-07	1.94791e-06
LOC_Os11g17540	153.189	4.74355	0.45528	10.419	2.03134e-25	2.15322e-23
LOC_Os07g37240	110193	2.44526	0.178008	13.7368	6.11432e-43	1.87613e-40
LOC_Os11g38010	57.6613	4.48119	0.847893	5.2851	1.25639e-07	1.64602e-06
LOC_Os10g38470	79.3085	-3.74766	0.552749	-6.78004	1.20143e-11	3.05867e-10
LOC_Os11g29210	9.87554	-6.3742	1.87459	-3.40032	0.000673069	0.00362076
LOC_Os01g27360	50.3955	2.03282	0.619832	3.27963	0.00103942	0.00523301
LOC_Os03g24100	40.4161	-2.56055	0.672581	-3.80705	0.000140632	0.000922512
LOC_Os05g16930	252.965	-8.58307	1.61068	-5.32884	9.88446e-08	1.31944e-06
LOC_Os08g38270	79.8833	4.96848	0.681296	7.29268	3.03841e-13	9.56216e-12
LOC_Os03g61620	83.0895	2.0507	0.487825	4.20377	2.6251e-05	0.000208222
LOC_Os08g38580	32.3293	2.16565	0.707347	3.06165	0.00220122	0.00987411
LOC_Os01g66200	459.607	4.133	0.879138	4.7012	2.5864e-06	2.62239e-05
LOC_Os04g53920	23.4658	2.65072	0.820515	3.23055	0.0012355	0.00608264
LOC_Os08g40060	52.406	5.75895	0.842623	6.83455	8.22604e-12	2.14337e-10
LOC_Os01g41820	548.386	-2.24748	0.326285	-6.88809	5.65478e-12	1.50708e-10
LOC_Os02g58790	803.44	2.47271	0.254133	9.73002	2.24551e-22	1.82457e-20
LOC_Os04g46280	1128.08	2.55655	0.265586	9.62605	6.20705e-22	4.80892e-20
LOC_Os10g34890	86.1594	2.06285	0.673307	3.06376	0.00218573	0.00982294
LOC_Os08g34550	83.2375	2.07421	0.483586	4.28922	1.79302e-05	0.000148707
LOC_Os02g18410	27.0164	3.31231	0.832474	3.97888	6.92412e-05	0.000492438
LOC_Os04g28780	33.4624	-3.35167	0.97917	-3.42297	0.000619407	0.00336939
LOC_Os03g51150	242.429	2.02271	0.366198	5.52356	3.32203e-08	4.81477e-07
LOC_Os09g25810	2442.98	4.95612	0.261073	18.9836	2.32941e-80	4.52682e-77
LOC_Os07g04040	73.8506	-2.00145	0.53529	-3.73901	0.000184748	0.00116662
LOC_Os07g12900	43.6975	-2.43426	0.646152	-3.76731	0.000165014	0.00105718
LOC_Os11g45050	55.6108	-2.00026	0.599345	-3.33742	0.000845609	0.00439777
LOC_Os10g13700	62.7722	-2.88879	0.571155	-5.05781	4.24099e-07	5.07439e-06
LOC_Os01g46370	17.5925	3.85323	1.03164	3.73506	0.00018767	0.00118347
LOC_Os10g31910	40.4282	2.39009	0.71444	3.34541	0.00082162	0.00429408
LOC_Os04g30250	142.058	-5.7585	0.634876	-9.07028	1.18707e-19	7.32339e-18
LOC_Os09g27070	185.193	2.87468	0.369098	7.78839	6.78698e-15	2.67218e-13
LOC_Os11g13870	24.9279	3.18349	0.837443	3.80144	0.000143855	0.00094022
LOC_Os02g55550	29.2549	-2.57054	0.773662	-3.32256	0.00089195	0.00460285
LOC_Os03g03600	280.453	6.81551	0.492024	13.852	1.23763e-43	3.9002e-41
LOC_Os05g34170	97.0948	3.81203	0.469069	8.12682	4.40714e-16	1.98406e-14
LOC_Os01g56090	9.09249	-6.25522	1.91729	-3.26253	0.00110424	0.00551646
LOC_Os09g37540	64.665	-4.0902	0.669753	-6.10703	1.01504e-09	1.91356e-08
LOC_Os08g10150	9.7081	-6.34936	1.90855	-3.32681	0.000878467	0.00454686
LOC_Os07g04130	41.2503	-2.7729	0.778831	-3.56034	0.000370376	0.00215444
LOC_Os04g11780	20.5136	-3.25792	0.988588	-3.29552	0.000982383	0.00498893
LOC_Os03g62090	813.396	2.93031	0.30981	9.45842	3.12637e-21	2.26419e-19
LOC_Os05g50990	618.507	4.01136	0.298029	13.4596	2.70381e-41	7.33173e-39
LOC_Os04g53760	30.4271	4.456	0.93255	4.7783	1.76786e-06	1.85371e-05
LOC_Os05g02820	53.8696	8.14209	1.55417	5.23886	1.61568e-07	2.07248e-06
LOC_Os11g24510	1337.2	-2.55706	0.248427	-10.293	7.57992e-25	7.42705e-23
LOC_Os04g23550	158.179	2.50443	0.581568	4.30634	1.6598e-05	0.000139082
LOC_Os12g34320	110.151	-2.46496	0.495107	-4.97865	6.40304e-07	7.38471e-06
LOC_Os07g26630	530.507	-2.76713	0.311245	-8.89052	6.0825e-19	3.53725e-17
LOC_Os03g19780	36.4768	4.35107	0.810714	5.36696	8.00751e-08	1.08757e-06
LOC_Os03g03550	25.3576	2.87456	0.848548	3.38762	0.00070502	0.00376916
LOC_Os05g10740	248.468	2.13464	0.390861	5.4614	4.72405e-08	6.70103e-07
LOC_Os02g52190	26.8685	2.87677	0.807431	3.56286	0.000366831	0.00213596
LOC_Os03g55770	60.3049	-2.89762	0.570044	-5.08315	3.71223e-07	4.49711e-06
LOC_Os04g51920	60.8388	-2.47175	0.578308	-4.27411	1.91901e-05	0.0001583
LOC_Os12g44030	127.361	3.98242	0.519874	7.66036	1.85416e-14	6.78791e-13
LOC_Os04g44320	191.994	-2.38795	0.338619	-7.05203	1.76321e-12	4.99006e-11
LOC_Os05g42340	16.6335	4.3917	1.21876	3.60341	0.000314075	0.00185941
LOC_Os03g62200	105.698	-4.84464	0.582829	-8.3123	9.38686e-17	4.56997e-15
LOC_Os08g43270	147.536	3.89234	0.40585	9.5906	8.75754e-22	6.69593e-20
LOC_Os01g02900	518.226	2.44335	0.246472	9.9133	3.64409e-23	3.14741e-21
LOC_Os04g31350	12.3963	4.38056	1.42175	3.08111	0.00206233	0.00935855
LOC_Os07g35230	52.5392	-2.6295	0.720253	-3.6508	0.000261427	0.0015868
LOC_Os10g02340	678.746	2.1043	0.256204	8.21338	2.15044e-16	1.01105e-14
LOC_Os11g25860	474.512	-2.11977	0.273677	-7.74551	9.51953e-15	3.65726e-13
LOC_Os02g06360	164.029	3.39654	0.418135	8.12306	4.54566e-16	2.04248e-14
LOC_Os06g24404	514.074	3.91635	0.293385	13.3488	1.20326e-40	3.1528e-38
LOC_Os09g09830	377.386	-2.36336	0.290493	-8.13567	4.09683e-16	1.85511e-14
LOC_Os05g25920	283.627	-2.39879	0.293225	-8.18073	2.82138e-16	1.30029e-14
LOC_Os12g41600	104.587	2.94953	0.48632	6.06499	1.31959e-09	2.43263e-08
LOC_Os10g32980	157.965	9.69792	1.54271	6.28627	3.25179e-10	6.63445e-09
LOC_Os05g04720	16.4458	4.37374	1.24433	3.51494	0.000439861	0.00250062
LOC_Os02g52210	3315.26	2.00321	0.308026	6.50339	7.85319e-11	1.77286e-09
LOC_Os06g01250	3574.46	3.389	0.195091	17.3713	1.36008e-67	1.58585e-64
LOC_Os09g24408	113.26	3.33304	0.475803	7.00508	2.4685e-12	6.82864e-11
LOC_Os06g07160	64.2891	-2.00949	0.585426	-3.43252	0.000597989	0.00326923
LOC_Os08g33150	97.9057	-3.966	0.576526	-6.87913	6.02194e-12	1.59763e-10
LOC_Os10g02490	56.5117	-4.21002	0.713042	-5.90431	3.54132e-09	6.10374e-08
LOC_Os02g04540	40.7641	3.12727	0.737739	4.239	2.24522e-05	0.000182117
LOC_Os03g64050	1076.95	3.96091	0.257426	15.3866	2.01272e-53	1.23518e-50
LOC_Os07g25024	66.9977	2.23445	0.531409	4.20476	2.61354e-05	0.000207447
LOC_Os01g34860	82.1007	-2.25454	0.478438	-4.71229	2.44944e-06	2.48785e-05
LOC_Os02g56950	41.1434	2.87334	0.656739	4.37516	1.21343e-05	0.000104779
LOC_Os03g57080	351.999	2.30954	0.320557	7.20476	5.81472e-13	1.74967e-11
LOC_Os02g52930	24.1227	8.43045	1.70542	4.94333	7.68009e-07	8.71531e-06
LOC_Os03g53800	5155.13	2.84209	0.212543	13.3718	8.83808e-41	2.34209e-38
LOC_Os01g71310	501.987	2.04049	0.238744	8.54679	1.26557e-17	6.51504e-16
LOC_Os01g66530	50.267	2.75737	0.673501	4.09409	4.23838e-05	0.000318733
LOC_Os01g64310	1433.11	3.31007	0.270891	12.2192	2.45459e-34	4.36954e-32
LOC_Os01g11550	85.5852	3.47863	0.587057	5.92553	3.11285e-09	5.39715e-08
LOC_Os07g38800	150.838	-2.39466	0.415647	-5.76127	8.34817e-09	1.34633e-07
LOC_Os08g29809	37.0547	-2.58696	0.825989	-3.13196	0.00173645	0.00809396
LOC_Os10g38590	44.302	-2.80163	0.683129	-4.10118	4.11056e-05	0.000310422
LOC_Os09g29310	293.491	-2.29425	0.293517	-7.81643	5.43447e-15	2.16266e-13
LOC_Os01g08130	194.589	4.05611	0.430183	9.4288	4.14815e-21	2.96733e-19
LOC_Os06g28780	9.55212	7.09385	1.94049	3.6557	0.000256482	0.00156249
LOC_Os03g46440	1290.22	2.73467	0.714153	3.82926	0.000128531	0.000854678
LOC_Os01g43110	74.7625	3.10506	0.503082	6.17208	6.73965e-10	1.30539e-08
LOC_Os02g33000	51.5408	3.8962	0.871449	4.47095	7.78743e-06	7.04433e-05
LOC_Os12g03230	145.663	3.67413	1.17967	3.11454	0.0018423	0.00851248
LOC_Os03g53860	6958.5	2.408	0.232913	10.3386	4.71291e-25	4.77849e-23
LOC_Os03g58040	730.258	2.7508	0.276944	9.93271	2.99993e-23	2.61039e-21
LOC_Os05g48150	60.3562	3.61757	0.588591	6.14615	7.93869e-10	1.52371e-08
LOC_Os05g04740	553.371	3.40844	0.242334	14.0651	6.22596e-45	2.13514e-42
LOC_Os03g52650	8.51872	6.92919	1.96577	3.52491	0.000423619	0.00241594
LOC_Os05g31530	83.4004	-2.13929	0.485225	-4.40886	1.03916e-05	9.1515e-05
LOC_Os06g50950	186.483	6.21897	0.582009	10.6853	1.1921e-26	1.35609e-24
LOC_Os02g38029	54.8234	-2.02974	0.59543	-3.40886	0.000652342	0.00352879
LOC_Os09g31080	135.56	-2.15478	0.394344	-5.46421	4.64982e-08	6.60377e-07
LOC_Os07g05365	45.9137	-4.79444	0.897209	-5.34373	9.10554e-08	1.22316e-06
LOC_Os03g60509	1451.88	3.35208	0.234229	14.3111	1.86425e-46	6.68834e-44
LOC_Os08g26230	128.263	-3.95046	0.513268	-7.69668	1.39642e-14	5.1772e-13
LOC_Os01g59819	30.8855	3.65291	0.784283	4.65764	3.19855e-06	3.1486e-05
LOC_Os01g63190	5052.11	6.13916	0.225729	27.197	7.0471e-163	5.47795e-159
LOC_Os05g33090	106.964	2.30608	0.496591	4.64383	3.4201e-06	3.3357e-05
LOC_Os03g19200	513.588	2.46668	0.306664	8.04359	8.72436e-16	3.76067e-14
LOC_Os06g14370	119.619	2.90679	0.453827	6.40507	1.50302e-10	3.26353e-09
LOC_Os04g27670	28.228	-7.88958	1.62081	-4.86768	1.12915e-06	1.23334e-05
LOC_Os11g18730	418.466	5.49634	0.943838	5.8234	5.76637e-09	9.59141e-08
LOC_Os03g32100	78.4085	-2.42149	0.489245	-4.94945	7.44241e-07	8.46619e-06
LOC_Os02g06630	25.1613	6.03032	1.2851	4.69249	2.69903e-06	2.72238e-05
LOC_Os08g33720	474.114	2.97166	0.442448	6.7164	1.86267e-11	4.62592e-10
LOC_Os03g55530	281.548	-2.59009	0.470653	-5.50318	3.72995e-08	5.36266e-07
LOC_Os11g47980	208.055	-2.00423	0.496923	-4.03328	5.50046e-05	0.000403114
LOC_Os03g08550	1206.08	3.42191	0.234519	14.5912	3.19667e-48	1.35539e-45
LOC_Os10g39500	20.5391	3.00053	0.903507	3.32098	0.000897032	0.0046209
LOC_Os02g19820	810.788	3.03617	0.329598	9.21175	3.20856e-20	2.12567e-18
LOC_Os09g26780	154.786	2.0616	0.429988	4.79455	1.63038e-06	1.72039e-05
LOC_Os08g41890	33.6101	2.67444	0.827146	3.23334	0.00122353	0.00603614
LOC_Os10g36880	125.54	3.45963	0.451039	7.67035	1.71532e-14	6.2994e-13
LOC_Os08g43020	13.5695	6.13994	1.78209	3.44537	0.000570287	0.00313732
LOC_Os01g33760	32.7527	-2.32689	0.742524	-3.13376	0.00172582	0.00805569
LOC_Os02g38392	95.9518	2.52124	0.439945	5.7308	9.99574e-09	1.5944e-07
LOC_Os06g12250	71.7886	2.40712	0.487981	4.93282	8.10511e-07	9.14423e-06
LOC_Os01g56330	1099.79	3.89288	0.286788	13.5741	5.70597e-42	1.64276e-39
LOC_Os09g32010	68.8563	2.24983	0.508252	4.4266	9.57292e-06	8.50346e-05
LOC_Os02g40280	57.3797	-2.89771	0.601268	-4.81933	1.44038e-06	1.53237e-05
LOC_Os06g46799	425.031	4.11605	0.288163	14.2837	2.76333e-46	9.76378e-44
LOC_Os05g19030	94.0787	3.08944	0.525772	5.876	4.20292e-09	7.16987e-08
LOC_Os09g33710	43.893	9.29631	1.55837	5.96541	2.44021e-09	4.29802e-08
LOC_Os02g21700	130.149	2.85335	0.586388	4.86597	1.13894e-06	1.24345e-05
LOC_Os09g38239	26.0026	4.72863	1.04753	4.51407	6.3596e-06	5.85033e-05
LOC_Os03g04110	4427.14	2.24248	0.18719	11.9797	4.53881e-33	7.50674e-31
LOC_Os06g23370	20.7309	-3.01183	0.972551	-3.09684	0.00195597	0.00894377
LOC_Os08g14000	93.9206	2.99579	0.497907	6.01676	1.77941e-09	3.20679e-08
LOC_Os09g36700	166.855	6.45184	2.01437	3.20292	0.00136043	0.00658201
LOC_Os04g14680	75.1762	2.05284	0.540864	3.79549	0.000147351	0.000959298
LOC_Os01g08370	77.8101	-2.54932	0.494208	-5.1584	2.49066e-07	3.08784e-06
LOC_Os07g48610	396.603	2.41767	0.381545	6.33653	2.35005e-10	4.95507e-09
LOC_Os02g03240	16.1583	4.00114	1.09614	3.65021	0.000262023	0.00159
LOC_Os05g50190	440.55	-2.55703	0.342954	-7.4559	8.92531e-14	2.9948e-12
LOC_Os02g49710	55.1927	-2.40863	0.581169	-4.14446	3.40619e-05	0.000262847
LOC_Os08g14220	46.9778	-2.07155	0.59603	-3.47558	0.000509749	0.00284454
LOC_Os01g73070	37.4121	5.26547	0.912702	5.7691	7.96947e-09	1.29061e-07
LOC_Os02g17780	215.364	2.95821	0.412823	7.16581	7.73278e-13	2.27975e-11
LOC_Os03g11210	1268.64	3.33498	0.213653	15.6093	6.29066e-55	4.07495e-52
LOC_Os10g38160	9.70065	7.11538	2.08814	3.40751	0.000655576	0.00354095
LOC_Os07g49510	103.022	2.80422	0.424895	6.5998	4.11716e-11	9.64947e-10
LOC_Os11g13930	25.8313	3.01132	0.801893	3.75526	0.000173163	0.00110333
LOC_Os08g17500	40.0825	4.49158	0.914743	4.91021	9.09792e-07	1.01611e-05
LOC_Os09g26590	29.5749	5.67081	1.0893	5.20593	1.9303e-07	2.43717e-06
LOC_Os12g02200	1910.34	4.12561	0.263811	15.6385	3.97822e-55	2.65063e-52
LOC_Os07g03120	30.8894	4.10169	0.97186	4.22045	2.43816e-05	0.000195792
LOC_Os06g18790	84.3238	5.05284	0.587634	8.59863	8.06765e-18	4.1995e-16
LOC_Os01g02940	376.665	6.41287	0.406335	15.7822	4.12372e-56	3.1021e-53
LOC_Os08g14200	57.5079	2.172	0.528397	4.11055	3.94725e-05	0.000299825
LOC_Os12g10580	109.531	3.49319	0.461584	7.56784	3.79486e-14	1.32281e-12
LOC_Os07g39750	54.6011	4.65433	0.698281	6.66542	2.63915e-11	6.35795e-10
LOC_Os04g58960	25.5064	3.09657	0.983444	3.1487	0.00163996	0.00771511
LOC_Os05g48900	1763.14	6.65966	0.305433	21.804	2.12502e-105	8.25923e-102
LOC_Os06g47810	83.8593	2.16048	0.557814	3.87312	0.000107453	0.000728854
LOC_Os04g43200	33.3409	3.13974	0.906069	3.46523	0.000529775	0.00294155
LOC_Os09g28850	409.026	2.62035	0.355141	7.37833	1.60283e-13	5.20584e-12
LOC_Os09g25784	192.635	3.45099	0.344221	10.0255	1.17786e-23	1.0444e-21
LOC_Os05g39320	18.1574	3.2705	0.973909	3.35812	0.000784757	0.00413478
LOC_Os08g38610	20.3618	-3.55154	1.0434	-3.40383	0.000664482	0.00357952
LOC_Os01g42960	59.4606	3.52881	0.597667	5.90431	3.54115e-09	6.10374e-08
LOC_Os04g21790	90.5821	-3.69428	0.525286	-7.03289	2.02296e-12	5.69065e-11
LOC_Os04g54280	36.6021	4.96264	0.932093	5.32419	1.01403e-07	1.34973e-06
LOC_Os01g69950	3280.48	2.05772	0.223874	9.19142	3.87679e-20	2.52236e-18
LOC_Os01g11414	513.176	2.15117	0.301448	7.13613	9.59936e-13	2.80523e-11
LOC_Os08g22340	94.8173	-3.83887	0.56132	-6.83901	7.97444e-12	2.08013e-10
LOC_Os09g09510	50.6125	-3.589	0.669865	-5.35779	8.42463e-08	1.13628e-06
LOC_Os01g29330	163.749	-3.61349	0.426824	-8.46601	2.53949e-17	1.28462e-15
LOC_Os05g08370	1954.45	3.60992	0.207314	17.4128	6.59845e-68	8.09873e-65
LOC_Os10g22590	65.0883	2.5856	0.515374	5.01694	5.25013e-07	6.17413e-06
LOC_Os03g40770	37.948	-8.31637	1.57087	-5.29412	1.19589e-07	1.57382e-06
LOC_Os03g40550	19.4548	-3.45693	1.03562	-3.33803	0.000843745	0.00439004
LOC_Os07g14850	716.302	3.04958	0.280858	10.8581	1.82536e-27	2.17181e-25
LOC_Os04g46830	20.3329	6.73013	1.67736	4.01234	6.0121e-05	0.00043487
LOC_Os03g16500	8.22166	6.8821	2.02938	3.39124	0.000695778	0.00372573
LOC_Os10g39660	95.7711	2.83472	0.45479	6.23303	4.5749e-10	9.11851e-09
LOC_Os09g29100	13.2037	3.69258	1.16595	3.167	0.00154018	0.00731508
LOC_Os04g30240	509.144	-8.03154	0.63644	-12.6195	1.64929e-36	3.40368e-34
LOC_Os03g40670	319.279	2.43382	0.379992	6.40492	1.50444e-10	3.26358e-09
LOC_Os04g32740	89.6258	-4.032	0.686957	-5.86937	4.37461e-09	7.43556e-08
LOC_Os01g61044	1215.09	2.79175	0.22892	12.1953	3.29172e-34	5.72858e-32
LOC_Os07g40150	161.473	2.6724	0.470691	5.67761	1.36587e-08	2.13485e-07
LOC_Os09g24412	67.2316	2.21018	0.503982	4.38544	1.15752e-05	0.000100948
LOC_Os05g31720	26.9108	3.43593	0.811868	4.23213	2.31493e-05	0.000186968
LOC_Os03g21560	7870.4	2.58609	0.186004	13.9034	6.04046e-44	1.98399e-41
LOC_Os12g04500	2327.95	2.57675	0.651569	3.95468	7.66364e-05	0.000538626
LOC_Os11g04720	2290.32	2.58277	0.317366	8.13816	4.01342e-16	1.82088e-14
LOC_Os07g31110	34.3222	2.93551	0.818344	3.58713	0.000334334	0.00196588
LOC_Os03g60350	367.968	2.39741	0.279755	8.56968	1.03769e-17	5.37755e-16
LOC_Os04g47360	1363.47	-3.23772	0.863366	-3.75011	0.000176758	0.00112041
LOC_Os06g21210	824.187	-5.3927	0.369509	-14.5942	3.05724e-48	1.32027e-45
LOC_Os01g68050	46.9986	3.85217	0.685529	5.61927	1.91769e-08	2.88892e-07
LOC_Os05g39350	300.538	2.86561	0.309521	9.25822	2.07877e-20	1.40921e-18
LOC_Os10g39150	3301.75	2.87599	0.190741	15.078	2.26115e-51	1.17178e-48
LOC_Os07g38470	22.9655	8.35995	1.67731	4.98416	6.22327e-07	7.20231e-06
LOC_Os08g38210	329.025	2.12056	0.268725	7.89119	2.99312e-15	1.22887e-13
LOC_Os01g65880	919.236	3.49149	0.251521	13.8815	8.1996e-44	2.61938e-41
LOC_Os03g24160	48.3575	4.47045	0.690923	6.47026	9.78351e-11	2.17494e-09
LOC_Os04g04060	124.672	2.89179	0.405416	7.1329	9.82763e-13	2.86834e-11
LOC_Os02g48570	75.3889	3.28205	0.509992	6.43549	1.23076e-10	2.70386e-09
LOC_Os04g51820	1190.37	3.48467	1.01241	3.44196	0.000577523	0.00317114
LOC_Os07g20300	503.629	6.60469	0.367524	17.9708	3.29998e-72	5.49682e-69
LOC_Os08g15266	65.306	2.52532	0.523988	4.81943	1.43968e-06	1.53233e-05
LOC_Os03g59340	137.478	2.28802	0.373997	6.11774	9.49117e-10	1.79363e-08
LOC_Os01g61510	116.498	2.19823	0.503327	4.36741	1.25729e-05	0.000107811
LOC_Os02g30100	111.164	-2.04839	0.410543	-4.98947	6.05462e-07	7.02457e-06
LOC_Os02g48870	159.348	2.15727	0.426958	5.05264	4.35734e-07	5.20866e-06
LOC_Os07g20280	16.8278	4.06544	1.08388	3.75081	0.000176263	0.00111815
LOC_Os01g61880	265.619	2.16807	0.340461	6.36803	1.91466e-10	4.08507e-09
LOC_Os05g27050	63.6938	-3.00038	0.589123	-5.09295	3.52531e-07	4.28401e-06
LOC_Os04g49650	19.5139	4.62908	1.10197	4.20075	2.66034e-05	0.000210802
LOC_Os02g46460	481.56	-2.28371	0.387843	-5.88824	3.9033e-09	6.6881e-08
LOC_Os01g10110	19.4877	3.05609	0.959143	3.18627	0.00144119	0.0069133
LOC_Os07g37620	1413.56	2.52504	0.200297	12.6065	1.94553e-36	3.97981e-34
LOC_Os03g13200	62.0317	9.7962	1.54581	6.33724	2.3391e-10	4.93645e-09
LOC_Os02g14900	119.079	2.326	0.485486	4.79107	1.65891e-06	1.74733e-05
LOC_Os01g11910	126.442	-3.00243	0.476731	-6.29797	3.01576e-10	6.21268e-09
LOC_Os11g07124	61.7495	-2.05105	0.527887	-3.8854	0.000102161	0.000695591
LOC_Os06g15680	75.745	4.78734	0.821675	5.82632	5.66645e-09	9.44543e-08
LOC_Os01g11620	52.8345	2.83788	0.727918	3.89862	9.67428e-05	0.000662762
LOC_Os03g55350	69.0821	2.85449	0.696144	4.10043	4.12386e-05	0.000311312
LOC_Os05g32110	1029.66	4.14034	0.232413	17.8146	5.44539e-71	8.46577e-68
LOC_Os07g27180	35.5476	-2.44629	0.710206	-3.44448	0.000572153	0.0031461
LOC_Os01g70240	241.087	4.61072	0.368061	12.5271	5.3098e-36	1.03187e-33
LOC_Os09g25610	229.482	4.28457	0.344755	12.4279	1.84482e-35	3.46946e-33
LOC_Os02g16909	54.2162	2.24129	0.590693	3.79434	0.000148036	0.000962687
LOC_Os01g03310	5318.79	2.93247	0.775245	3.78263	0.00015518	0.00100049
LOC_Os03g24880	42.7648	-2.08505	0.655667	-3.18004	0.00147253	0.0070386
LOC_Os08g12880	91.1121	4.31262	0.525723	8.20321	2.34054e-16	1.09381e-14
LOC_Os01g35330	137.754	-3.56596	0.436913	-8.16172	3.30285e-16	1.51321e-14
LOC_Os08g14950	46.4581	-2.80211	0.633302	-4.4246	9.66189e-06	8.57038e-05
LOC_Os05g40010	1666.13	2.04948	0.202191	10.1363	3.81136e-24	3.54107e-22
LOC_Os05g02310	268.476	2.99137	0.296331	10.0947	5.83125e-24	5.35373e-22
LOC_Os08g41100	284.197	2.08388	0.286658	7.26954	3.60706e-13	1.12757e-11
LOC_Os01g01650	11.9447	7.41867	1.815	4.08742	4.36199e-05	0.00032729
LOC_Os08g09370	78.9089	2.16214	0.471395	4.58668	4.50358e-06	4.26752e-05
LOC_Os03g57460	306.382	7.84224	0.61524	12.7466	3.25526e-37	7.29929e-35
LOC_Os08g01520	763.321	3.18122	0.95665	3.32537	0.000883	0.00456272
LOC_Os07g41564	31.4238	-2.581	0.754428	-3.42113	0.000623614	0.00338911
LOC_Os07g10420	586.753	-2.03642	0.268658	-7.57998	3.45604e-14	1.21745e-12
LOC_Os05g33940	4220.66	2.33343	0.265119	8.80143	1.35079e-18	7.60881e-17
LOC_Os12g03180	52.6355	3.27165	0.616444	5.30729	1.1127e-07	1.476e-06
LOC_Os12g02370	583.885	5.20912	0.307966	16.9146	3.5123e-64	3.56117e-61
LOC_Os07g02970	65.8678	2.28501	0.551324	4.14459	3.40418e-05	0.000262779
LOC_Os08g17320	117.663	-2.87556	0.45386	-6.33578	2.36141e-10	4.97454e-09
LOC_Os01g68300	10178.3	-2.71479	0.263536	-10.3014	6.94491e-25	6.83356e-23
LOC_Os01g50720	66.8584	2.06275	0.668261	3.08675	0.00202359	0.00921483
LOC_Os07g36270	74.7507	2.48013	0.62616	3.96086	7.46817e-05	0.000526475
LOC_Os05g41630	266.32	2.60304	0.337339	7.7164	1.19665e-14	4.50096e-13
LOC_Os06g41910	15.3888	6.32435	1.78119	3.55062	0.000384321	0.00221972
LOC_Os03g25440	74.9888	2.14428	0.509843	4.20576	2.60201e-05	0.000206813
LOC_Os02g17760	30.7159	-3.44914	0.857824	-4.0208	5.8e-05	0.000421752
LOC_Os11g04010	17.7683	4.91766	1.19938	4.10017	4.12855e-05	0.000311478
LOC_Os06g47530	77.668	-2.12711	0.492356	-4.32027	1.55841e-05	0.000131104
LOC_Os02g01380	187.034	3.8225	0.3902	9.79626	1.16832e-22	9.69033e-21
LOC_Os12g10184	77.4941	-3.38359	0.565111	-5.98748	2.13113e-09	3.80244e-08
LOC_Os09g10010	201.13	-2.82213	0.489114	-5.76989	7.93252e-09	1.28641e-07
LOC_Os10g21352	64.9792	2.41752	0.508304	4.75606	1.97408e-06	2.05028e-05
LOC_Os01g14630	41.8446	2.90339	0.648104	4.47981	7.47085e-06	6.78416e-05
LOC_Os02g44880	1166.82	-2.01216	0.253183	-7.94745	1.90397e-15	8.01454e-14
LOC_Os04g48870	19.4404	8.11918	1.73077	4.69108	2.71765e-06	2.73761e-05
LOC_Os07g03870	408.482	-2.25334	0.32216	-6.99447	2.66255e-12	7.33932e-11
LOC_Os04g54240	85.2303	2.48582	0.551119	4.5105	6.4675e-06	5.94256e-05
LOC_Os10g35980	128.549	2.68704	0.420623	6.38824	1.67804e-10	3.60995e-09
LOC_Os06g10560	61.8182	2.14227	0.572769	3.74019	0.000183882	0.00116178
LOC_Os07g06610	190.312	2.06708	0.333337	6.20118	5.60406e-10	1.09913e-08
LOC_Os09g27750	1985.13	3.83496	0.65827	5.82581	5.68357e-09	9.4672e-08
LOC_Os06g19260	60.6844	-2.99225	0.573254	-5.21976	1.79155e-07	2.27678e-06
LOC_Os07g39530	32.0154	-2.75358	0.829147	-3.32098	0.000897012	0.0046209
LOC_Os04g35560	698.702	2.14277	0.247172	8.66915	4.35377e-18	2.32334e-16
LOC_Os12g31660	20.8633	-3.2849	1.02078	-3.21802	0.00129078	0.00630785
LOC_Os01g71710	9.26291	-6.28213	1.95027	-3.22116	0.00127673	0.00624965
LOC_Os06g12790	279.715	2.13755	0.343939	6.21492	5.13514e-10	1.01141e-08
LOC_Os09g39060	2418.78	2.19566	0.306967	7.15276	8.50528e-13	2.49802e-11
LOC_Os09g09500	77.8792	-3.70933	0.568388	-6.52605	6.75264e-11	1.53332e-09
LOC_Os05g32740	59.055	3.5154	0.662348	5.30748	1.11153e-07	1.4753e-06
LOC_Os03g10820	31.4168	4.11706	0.840836	4.89639	9.76124e-07	1.07934e-05
LOC_Os02g49870	7396.7	2.18303	0.226115	9.65451	4.70385e-22	3.73108e-20
LOC_Os06g36170	118.787	-2.10969	0.397978	-5.30103	1.15151e-07	1.52057e-06
LOC_Os02g53530	1124.14	2.23428	0.247413	9.03058	1.70771e-19	1.03978e-17
LOC_Os04g34170	151.972	4.83258	1.21793	3.96786	7.252e-05	0.000513096
LOC_Os04g46440	155.171	3.30485	0.403123	8.19811	2.44193e-16	1.13892e-14
LOC_Os09g32470	83.7985	4.93037	0.65265	7.55439	4.20842e-14	1.45393e-12
LOC_Os11g16310	834.893	3.18153	0.284748	11.1731	5.5197e-29	7.39766e-27
LOC_Os05g12410	2493	3.11705	0.341638	9.12385	7.25009e-20	4.59435e-18
LOC_Os02g38230	146.017	4.11085	0.525848	7.81757	5.38547e-15	2.14946e-13
LOC_Os10g36270	37.0892	-3.38064	0.765546	-4.41599	1.0055e-05	8.88525e-05
LOC_Os05g46610	55.9118	2.79224	0.703906	3.96677	7.28524e-05	0.000515136
LOC_Os07g26640	27.7499	-2.78261	0.847924	-3.28167	0.00103195	0.00520438
LOC_Os04g25800	465.979	-2.0668	0.250797	-8.24092	1.70888e-16	8.08338e-15
LOC_Os01g52450	38.6593	-2.29502	0.701922	-3.26963	0.00107689	0.00540184
LOC_Os12g13340	41.2086	2.23554	0.614111	3.64028	0.000272337	0.00164531
LOC_Os02g34410	84.0887	2.07066	0.653807	3.16708	0.00153978	0.00731466
LOC_Os10g34010	6.92632	6.63512	2.14805	3.0889	0.00200897	0.00915558
LOC_Os10g40720	2231.05	3.16234	1.01769	3.10737	0.00188761	0.00869081
LOC_Os04g48460	68.3864	-2.2726	0.565445	-4.01914	5.84104e-05	0.000424472
LOC_Os03g52630	1647.49	2.44988	0.208944	11.725	9.48555e-32	1.46492e-29
LOC_Os03g58290	43.9622	3.75496	0.747973	5.02017	5.16251e-07	6.08337e-06
LOC_Os03g08330	1262.62	2.62415	0.325344	8.06577	7.27785e-16	3.19622e-14
LOC_Os07g07290	127.748	-2.71515	0.443575	-6.12105	9.29611e-10	1.76129e-08
LOC_Os10g39140	5410.43	2.77061	0.621481	4.45808	8.26978e-06	7.42021e-05
LOC_Os12g43410	121.306	-3.73303	0.646512	-5.77411	7.73627e-09	1.25829e-07
LOC_Os09g36680	268.355	5.074	1.51587	3.34725	0.000816187	0.00426951
LOC_Os10g39710	98.8768	-4.1819	0.681993	-6.13188	8.68444e-10	1.65459e-08
LOC_Os05g06720	84.6722	3.08371	0.488553	6.31193	2.75585e-10	5.73808e-09
LOC_Os03g03724	99.2256	2.89171	0.534642	5.40869	6.34882e-08	8.79184e-07
LOC_Os11g02240	2345.67	3.52674	0.255015	13.8295	1.6915e-43	5.25944e-41
LOC_Os05g21020	55.175	-2.75458	0.586206	-4.699	2.61442e-06	2.64849e-05
LOC_Os01g53980	11.5199	7.36419	1.86823	3.9418	8.08741e-05	0.000565343
LOC_Os10g42202	9.87852	-6.37461	1.87601	-3.39796	0.000678907	0.00364627
LOC_Os03g48770	203.425	2.1241	0.339386	6.25866	3.88309e-10	7.80635e-09
LOC_Os06g37560	4954.39	3.05322	0.661467	4.61583	3.91523e-06	3.75888e-05
LOC_Os02g02120	35.7009	-2.28712	0.746877	-3.06224	0.00219687	0.00986348
LOC_Os10g16560	251.32	-2.65621	0.348978	-7.6114	2.7114e-14	9.66818e-13
LOC_Os01g65630	17.1441	6.48133	1.711	3.78803	0.000151844	0.000982534
LOC_Os01g50470	44.0734	2.0965	0.650152	3.22462	0.00126139	0.00618625
LOC_Os09g19510	99.1852	2.28499	0.419174	5.45118	5.00365e-08	7.05473e-07
LOC_Os02g32650	13.5634	4.51309	1.34822	3.34744	0.000815607	0.00426919
LOC_Os10g03440	155.014	-3.31891	0.423699	-7.83318	4.7568e-15	1.91256e-13
LOC_Os02g32860	33.9407	-3.10263	0.779321	-3.98119	6.85702e-05	0.000488411
LOC_Os12g34524	34.6303	5.15224	0.970104	5.31101	1.09016e-07	1.44776e-06
LOC_Os04g52090	4127.78	-2.60351	0.248828	-10.4631	1.27638e-25	1.39089e-23
LOC_Os06g46350	23.4335	4.06038	0.956627	4.24448	2.19105e-05	0.000178281
LOC_Os11g10870	43.8175	2.53056	0.625615	4.04492	5.23401e-05	0.000385525
LOC_Os02g56380	78.9004	5.20144	0.689199	7.54708	4.45136e-14	1.52656e-12
LOC_Os05g11320	2602.03	-6.13922	1.32985	-4.61647	3.90316e-06	3.75348e-05
LOC_Os01g63180	41.5299	-5.37797	1.22736	-4.38175	1.17732e-05	0.000102444
LOC_Os09g02500	16.3873	4.79207	1.27961	3.74495	0.000180427	0.00114243
LOC_Os03g27040	794.56	2.2567	0.227985	9.89843	4.2285e-23	3.62532e-21
LOC_Os09g07154	18.673	8.0652	1.75827	4.587	4.4967e-06	4.26273e-05
LOC_Os10g07556	101.234	-5.07558	0.650189	-7.80631	5.88874e-15	2.33945e-13
LOC_Os08g17160	79.8879	6.37685	0.801269	7.95844	1.74226e-15	7.37376e-14
LOC_Os11g10850	79.7052	2.17895	0.466144	4.67441	2.94793e-06	2.9366e-05
LOC_Os11g32500	5357.65	2.1765	0.215671	10.0918	6.00814e-24	5.47304e-22
LOC_Os01g17470	152.999	7.05019	1.66764	4.22765	2.36146e-05	0.000190485
LOC_Os03g48030	3309.96	2.29897	0.180912	12.7077	5.36096e-37	1.17941e-34
LOC_Os01g43650	39.7007	-2.4501	0.665952	-3.67909	0.000234065	0.00144211
LOC_Os09g29130	356.712	2.21027	0.282537	7.82296	5.15953e-15	2.06381e-13
LOC_Os05g10210	101.082	10.4988	1.50945	6.95534	3.51714e-12	9.58174e-11
LOC_Os07g43990	107.194	3.9178	0.471604	8.30741	9.78142e-17	4.73242e-15
LOC_Os12g08760	42020.6	2.32401	0.16541	14.05	7.70064e-45	2.60259e-42
LOC_Os01g70820	1595.82	2.50358	0.264003	9.48315	2.46714e-21	1.81494e-19
LOC_Os09g08510	61.0681	3.69813	0.624785	5.91904	3.23831e-09	5.60633e-08
LOC_Os06g05070	82.855	-2.0927	0.542309	-3.85888	0.000113908	0.000768174
LOC_Os05g48270	193.924	6.17189	0.541349	11.4009	4.1359e-30	5.84541e-28
LOC_Os05g16920	30.8589	-4.93892	1.13008	-4.3704	1.24017e-05	0.000106612
LOC_Os01g50080	2579.61	3.63962	0.211236	17.2301	1.57952e-66	1.75402e-63
LOC_Os02g53720	17.4685	3.39086	1.05981	3.19951	0.00137662	0.00665046
LOC_Os07g05510	46.4336	-2.31918	0.612303	-3.78763	0.000152089	0.000983833
LOC_Os01g65670	289.191	2.96372	0.331232	8.94755	3.63467e-19	2.14584e-17
LOC_Os02g57720	2251.4	-2.41864	0.289098	-8.36617	5.95201e-17	2.93448e-15
LOC_Os07g48620	61.426	3.77275	0.683907	5.51647	3.45877e-08	4.99433e-07
LOC_Os02g23820	58.1686	-2.21539	0.561098	-3.94831	7.87051e-05	0.000551669
LOC_Os01g50070	56.3482	2.04156	0.526211	3.87974	0.000104568	0.000710732
LOC_Os06g45940	95.0462	3.48446	0.540958	6.44126	1.18483e-10	2.61402e-09
LOC_Os06g21030	46.819	5.92568	0.941203	6.29586	3.05703e-10	6.28106e-09
LOC_Os05g32130	87.6459	2.09165	0.607048	3.44561	0.000569773	0.00313634
LOC_Os01g02730	61.0926	-2.16852	0.575876	-3.7656	0.000166148	0.00106298
LOC_Os07g16970	113.659	-2.12748	0.461969	-4.60524	4.11994e-06	3.93436e-05
LOC_Os04g48840	28.5487	2.88057	0.755311	3.81376	0.000136868	0.000902905
LOC_Os03g47960	49.2133	-2.02743	0.591423	-3.42805	0.000607934	0.00331782
LOC_Os05g44610	91.2063	2.72685	0.453079	6.01848	1.76063e-09	3.17785e-08
LOC_Os03g07450	169.127	4.07305	0.391914	10.3927	2.67626e-25	2.78618e-23
LOC_Os11g38170	71.0311	-2.27555	0.593886	-3.83163	0.000127296	0.000846946
LOC_Os07g43070	184.317	2.16784	0.345784	6.26935	3.62564e-10	7.32669e-09
LOC_Os12g36830	144.51	-3.79512	0.65567	-5.78815	7.11642e-09	1.1646e-07
LOC_Os05g10840	95.428	2.62811	0.459765	5.7162	1.0893e-08	1.73042e-07
LOC_Os09g10950	151.663	-2.61823	0.393048	-6.66135	2.71322e-11	6.5095e-10
LOC_Os08g39270	214.192	5.14616	0.397938	12.9321	2.96777e-38	6.99075e-36
LOC_Os06g12560	126.136	3.04063	0.400735	7.58763	3.25805e-14	1.15118e-12
LOC_Os07g05470	389.728	4.51697	0.308007	14.6652	1.07745e-48	5.12779e-46
LOC_Os07g47480	7.89581	6.8192	2.01594	3.38264	0.000717922	0.00382673
LOC_Os09g32730	64.3015	-5.6195	0.915306	-6.13948	8.27916e-10	1.58254e-08
LOC_Os06g40180	63.9567	2.03445	0.529331	3.84344	0.000121321	0.000811823
LOC_Os04g32920	446.264	-3.36891	0.962612	-3.49976	0.000465675	0.00263134
LOC_Os07g34520	76.2169	-9.32239	2.7418	-3.40009	0.00067363	0.00362126
LOC_Os12g40900	16.55	4.03173	1.20632	3.34218	0.000831234	0.00433461
LOC_Os01g16030	73.7585	5.39483	0.702676	7.67756	1.62151e-14	5.96429e-13
LOC_Os01g70100	17.449	3.60451	1.13339	3.1803	0.00147123	0.00703486
LOC_Os05g03490	70.2141	-2.25312	0.535178	-4.21003	2.55339e-05	0.00020395
LOC_Os08g03880	46.512	-2.31821	0.609541	-3.80321	0.000142833	0.00093511
LOC_Os01g37470	78.111	-4.02963	0.633599	-6.35991	2.01878e-10	4.29936e-09
LOC_Os03g39610	177731	2.22187	0.176852	12.5634	3.35537e-36	6.6878e-34
LOC_Os11g35980	25.119	-4.17735	1.09789	-3.80488	0.000141875	0.000929625
LOC_Os07g03368	27.2209	-2.58709	0.796485	-3.24813	0.00116166	0.00576751
LOC_Os04g34140	1427.04	2.2448	0.22696	9.89075	4.5659e-23	3.90025e-21
LOC_Os03g64230	22.4112	4.4935	1.11001	4.04815	5.1624e-05	0.00038037
LOC_Os01g42090	189.004	2.78972	0.35996	7.75008	9.18352e-15	3.55157e-13
LOC_Os04g12830	9.65444	-6.34178	1.90305	-3.33244	0.000860892	0.00446729
LOC_Os02g52840	13.9189	3.4902	1.13476	3.0757	0.00210008	0.00949602
LOC_Os08g10310	174.612	-5.29954	1.33758	-3.96204	7.43121e-05	0.000524186
LOC_Os03g04470	357.443	2.54602	0.304281	8.36733	5.89405e-17	2.91824e-15
LOC_Os01g48620	615.66	-2.25209	0.302109	-7.45456	9.01654e-14	3.01672e-12
LOC_Os02g43970	62.4719	6.76542	0.969538	6.97798	2.99444e-12	8.20892e-11
LOC_Os07g25430	26831.6	2.02492	0.188672	10.7325	7.16019e-27	8.2254e-25
LOC_Os08g08850	1397.51	2.36563	0.240598	9.83229	8.17413e-23	6.85686e-21
LOC_Os07g41310	170.124	2.16969	0.37227	5.82827	5.60035e-09	9.34193e-08
LOC_Os10g42660	22.649	5.87942	1.34214	4.38062	1.18339e-05	0.000102781
LOC_Os02g38890	61.7215	3.40686	0.57158	5.96042	2.51585e-09	4.42122e-08
LOC_Os08g02700	460.69	-2.65335	0.358216	-7.40711	1.29077e-13	4.23358e-12
LOC_Os04g34180	34.2533	-3.08127	0.942939	-3.26772	0.00108416	0.00543126
LOC_Os05g08480	477.372	2.04314	0.334017	6.11688	9.54263e-10	1.8019e-08
LOC_Os02g44230	36.5859	3.78729	0.737213	5.1373	2.7871e-07	3.43708e-06
LOC_Os01g59090	1503.78	2.86166	0.235149	12.1695	4.51586e-34	7.74337e-32
LOC_Os01g73250	5084.3	-5.58392	1.33205	-4.19197	2.76541e-05	0.000218534
LOC_Os07g05940	407.688	3.67933	0.386193	9.52716	1.61645e-21	1.21208e-19
LOC_Os03g40460	10.1026	-6.40676	1.92884	-3.32155	0.000895175	0.00461439
LOC_Os03g30250	49.1228	5.16792	0.929694	5.55873	2.71744e-08	3.99059e-07
LOC_Os01g42520	832.433	4.93767	0.868385	5.68604	1.30015e-08	2.0376e-07
LOC_Os01g67570	97.4132	-2.74473	0.467084	-5.87631	4.19515e-09	7.16185e-08
LOC_Os02g46970	771.099	4.11169	0.2624	15.6696	2.44275e-55	1.72621e-52
LOC_Os05g51290	6.50145	6.54024	2.07921	3.14554	0.00165779	0.00779271
LOC_Os04g55280	6.76339	6.59842	2.0569	3.20794	0.00133691	0.00648841
LOC_Os12g06840	8.96083	-6.23372	1.98226	-3.14476	0.00166224	0.00780893
LOC_Os03g02460	29.2983	4.19525	0.894534	4.68987	2.73374e-06	2.75144e-05
LOC_Os01g08930	44.2197	-2.55206	0.640868	-3.98219	6.82837e-05	0.000486965
LOC_Os09g36350	615.719	3.32709	0.271038	12.2754	1.22838e-34	2.23795e-32
LOC_Os11g40009	90.7381	4.85278	0.562234	8.63125	6.06849e-18	3.2163e-16
LOC_Os01g45550	150.089	3.03389	0.477301	6.35634	2.06624e-10	4.3924e-09
LOC_Os11g32880	41.1155	-2.43768	0.676399	-3.60391	0.000313468	0.00185677
LOC_Os01g50010	777.515	2.01108	0.266509	7.546	4.48814e-14	1.53691e-12
LOC_Os11g10710	53.4049	-3.04191	0.622881	-4.88361	1.0416e-06	1.14576e-05
LOC_Os07g29310	74.5347	2.87799	0.492322	5.84576	5.04269e-09	8.4601e-08
LOC_Os07g48596	153.52	2.04572	0.386536	5.29245	1.20687e-07	1.58558e-06
LOC_Os10g40934	1021.52	-4.59004	0.350024	-13.1135	2.75562e-39	6.83629e-37
LOC_Os05g48040	142.26	-2.14887	0.38652	-5.55952	2.70515e-08	3.98007e-07
LOC_Os11g25330	117.682	4.01897	0.445095	9.02946	1.72522e-19	1.04771e-17
LOC_Os02g47600	1730.42	2.36337	0.199412	11.8517	2.10894e-32	3.39176e-30
LOC_Os06g41060	40.4491	2.66737	0.631718	4.22241	2.41706e-05	0.000194432
LOC_Os05g38420	39.2029	5.66565	0.968928	5.84733	4.99522e-09	8.3865e-08
LOC_Os08g29370	2871.69	2.28402	0.234772	9.72865	2.27583e-22	1.84279e-20
LOC_Os06g48200	2432.53	3.91952	0.855577	4.58115	4.62431e-06	4.36772e-05
LOC_Os01g19800	59.7623	2.99737	0.551409	5.43584	5.45387e-08	7.65248e-07
LOC_Os01g11520	113.212	-2.06207	0.445994	-4.62354	3.77244e-06	3.64128e-05
LOC_Os04g48070	123.49	-2.12458	0.516473	-4.11363	3.89485e-05	0.000296435
LOC_Os06g34070	553.764	2.11865	0.338149	6.26544	3.71785e-10	7.50002e-09
LOC_Os05g01140	54.92	3.83833	0.800602	4.7943	1.63241e-06	1.72175e-05
LOC_Os01g10960	18.8472	3.95217	1.14907	3.43947	0.000582862	0.00319594
LOC_Os11g42220	182.372	11.3517	1.5002	7.56675	3.82679e-14	1.33195e-12
LOC_Os11g29290	218.537	2.82136	0.368493	7.65648	1.91095e-14	6.98487e-13
LOC_Os06g03640	505.418	4.60461	0.303404	15.1765	5.06306e-52	2.95177e-49
LOC_Os06g44230	55.6259	-2.09362	0.642946	-3.2563	0.00112874	0.00562803
LOC_Os01g06580	130.642	6.0832	0.602724	10.0928	5.94204e-24	5.43405e-22
LOC_Os05g04820	125.839	4.86199	0.508323	9.56477	1.12456e-21	8.57018e-20
LOC_Os01g40260	59.3065	-3.07604	0.796354	-3.86265	0.000112163	0.000757715
LOC_Os10g16974	665.583	2.87909	0.350642	8.21093	2.19485e-16	1.02986e-14
LOC_Os04g52260	73326.8	2.82599	0.197035	14.3426	1.18598e-46	4.32141e-44
LOC_Os05g43640	13.9396	-4.36058	1.39211	-3.13235	0.00173412	0.00808471
LOC_Os09g37480	112.352	2.01758	0.447228	4.5113	6.44313e-06	5.92483e-05
LOC_Os03g19220	59.3468	3.35021	0.624876	5.3614	8.258e-08	1.11703e-06
LOC_Os04g15840	40.5928	2.50034	0.749419	3.33637	0.000848791	0.00441235
LOC_Os01g33080	19.6923	3.58328	0.990041	3.61933	0.00029537	0.0017621
LOC_Os06g45970	10.3957	-6.44859	1.91081	-3.3748	0.000738696	0.00391954
LOC_Os07g36630	137.764	10.947	1.49974	7.29923	2.89416e-13	9.14524e-12
LOC_Os05g09724	526.879	11.4385	1.4795	7.73137	1.06395e-14	4.06742e-13
LOC_Os04g16775	116.707	3.21311	0.481263	6.6764	2.44878e-11	5.94232e-10
LOC_Os03g32470	393.991	8.694	0.694307	12.5219	5.66978e-36	1.09272e-33
LOC_Os05g11210	13.3783	7.58375	1.80959	4.19086	2.77894e-05	0.000219231
LOC_Os05g27590	123.508	2.32468	0.524302	4.43385	9.2564e-06	8.23576e-05
LOC_Os06g12280	54.101	3.88547	0.703886	5.52003	3.38948e-08	4.90036e-07
LOC_Os08g39430	1788.02	2.03869	0.194749	10.4683	1.20804e-25	1.32261e-23
LOC_Os04g43410	443.683	2.25652	0.347202	6.49917	8.07648e-11	1.81799e-09
LOC_Os06g05320	22.9651	4.02488	0.928571	4.33449	1.46098e-05	0.000123621
LOC_Os06g45410	51.335	2.24849	0.554256	4.05678	4.97547e-05	0.000368226
LOC_Os04g59540	265.175	2.10888	0.372017	5.66876	1.43835e-08	2.23317e-07
LOC_Os03g08520	313.188	3.84334	1.02011	3.76758	0.00016484	0.00105664
LOC_Os02g11859	117.225	-3.07551	0.489328	-6.28516	3.27511e-10	6.67035e-09
LOC_Os08g15264	143	2.76023	0.38032	7.25766	3.93854e-13	1.22299e-11
LOC_Os02g51470	23699.9	2.95918	0.195561	15.1317	1.00036e-51	5.4252e-49
LOC_Os06g49750	857.901	3.15726	0.275529	11.4589	2.12203e-30	3.03594e-28
LOC_Os01g68740	196.407	-3.3589	0.492565	-6.8192	9.1547e-12	2.3642e-10
LOC_Os06g07200	108.381	-2.44691	0.430033	-5.69004	1.27009e-08	1.99451e-07
LOC_Os01g71320	440.786	2.51229	0.33194	7.5685	3.77571e-14	1.31811e-12
LOC_Os10g02650	51.5783	-2.38023	0.632327	-3.76425	0.000167052	0.00106806
LOC_Os05g04380	1097.46	4.29008	0.241775	17.7441	1.91404e-70	2.78971e-67
LOC_Os10g40020	49.4099	-3.20492	0.644941	-4.96933	6.71836e-07	7.72164e-06
LOC_Os06g24040	63.636	-2.47336	0.534035	-4.63145	3.63107e-06	3.51793e-05
LOC_Os09g24580	3687.55	-2.39146	0.333273	-7.17568	7.195e-13	2.12928e-11
LOC_Os06g08080	197.435	3.36785	0.440042	7.65348	1.95608e-14	7.12748e-13
LOC_Os04g51172	10.7903	-6.50224	1.86209	-3.49191	0.000479575	0.00269292
LOC_Os10g25674	185.64	2.25991	0.353365	6.39539	1.60137e-10	3.46098e-09
LOC_Os09g34180	50.995	3.22319	0.633856	5.08505	3.67524e-07	4.45683e-06
LOC_Os11g35850	36.9559	-5.20742	1.07233	-4.85618	1.19674e-06	1.30107e-05
LOC_Os08g31950	72.2097	8.56692	1.55147	5.5218	3.35553e-08	4.85729e-07
LOC_Os06g43960	50.3214	-2.68465	0.64393	-4.16917	3.05713e-05	0.000238915
LOC_Os11g38160	8.50968	-6.15976	1.97591	-3.11743	0.00182438	0.00844641
LOC_Os10g31780	116.188	-2.4473	0.43402	-5.63869	1.71353e-08	2.61173e-07
LOC_Os01g68620	22.4112	4.4935	1.11001	4.04815	5.1624e-05	0.00038037
LOC_Os01g43330	3932.94	2.43668	0.206469	11.8017	3.82492e-32	6.06784e-30
LOC_Os06g10610	31.602	2.50216	0.734399	3.40708	0.000656623	0.00354397
LOC_Os12g40890	18.2735	6.57518	1.68229	3.90846	9.28857e-05	0.000639721
LOC_Os07g44890	125.504	-3.75394	0.50727	-7.40028	1.35899e-13	4.44483e-12
LOC_Os04g16816	165.343	2.08619	0.338788	6.15781	7.37582e-10	1.42152e-08
LOC_Os06g06790	84.182	2.20314	0.473016	4.65765	3.19845e-06	3.1486e-05
LOC_Os03g08999	353.101	-3.35757	0.881003	-3.81108	0.000138362	0.00091044
LOC_Os03g60560	193.405	-2.7106	0.347969	-7.78977	6.71307e-15	2.65784e-13
LOC_Os02g52010	5970.33	2.55658	0.178035	14.36	9.21908e-47	3.41252e-44
LOC_Os10g38710	3571.88	2.18776	0.196161	11.1529	6.93253e-29	9.1856e-27
LOC_Os05g42190	38.948	4.14485	0.756004	5.48258	4.19166e-08	5.97491e-07
LOC_Os07g07990	2848.64	2.92073	0.200291	14.5824	3.63499e-48	1.48716e-45
LOC_Os10g38800	24.8027	3.17353	0.957702	3.31369	0.000920727	0.0047138
LOC_Os02g36619	17.2852	-7.1818	1.70544	-4.21111	2.54116e-05	0.000203084
LOC_Os03g15270	257.974	2.33017	0.34975	6.66238	2.69425e-11	6.47063e-10
LOC_Os03g59210	49.2405	7.00493	1.19711	5.85155	4.87027e-09	8.20034e-08
LOC_Os10g30560	34.7997	-5.14039	1.11529	-4.60902	4.0457e-06	3.8698e-05
LOC_Os01g53640	36.9058	4.20114	0.801288	5.24299	1.57996e-07	2.03113e-06
LOC_Os03g64170	100.555	8.04205	1.1147	7.21454	5.41186e-13	1.63477e-11
LOC_Os02g48470	344.448	3.65811	0.324542	11.2716	1.81217e-29	2.48587e-27
LOC_Os04g05050	52.9122	4.47406	0.667418	6.70353	2.03439e-11	5.00971e-10
LOC_Os04g03796	354.723	3.53101	0.352194	10.0258	1.1745e-23	1.0444e-21
LOC_Os01g54210	18.3174	3.91263	1.03009	3.79832	0.000145678	0.000950533
LOC_Os03g55776	2090.45	-2.78269	0.20343	-13.6788	1.35839e-42	4.06124e-40
LOC_Os03g10100	599.429	-4.3724	0.361373	-12.0994	1.06386e-33	1.79777e-31
LOC_Os12g42220	263.896	2.21078	0.299972	7.36998	1.70651e-13	5.51954e-12

## Sheet: Table S3
Table S3. Differentially expressed genes between HN-L1 and HN-L3.
Gene ID	baseMean	log2FoldChange	lfcSE	stat	pvalue	padj
LOC_Os01g22640	139.348	2.11665	0.447523	4.72969	2.24861e-06	4.40138e-05
LOC_Os01g08470	236.724	5.12092	0.498641	10.2698	9.64408e-25	3.61865e-22
LOC_Os03g56260	431.509	2.16181	0.398604	5.42345	5.84607e-08	1.72192e-06
LOC_Os05g11990	138.624	3.1243	0.472478	6.61259	3.7766e-11	2.18294e-09
LOC_Os01g08650	18.2911	-4.21937	1.22162	-3.45393	0.000552483	0.00477955
LOC_Os07g28890	35.9267	-2.72844	0.822728	-3.31633	0.000912073	0.00718558
LOC_Os01g74370	34.5122	4.03121	0.822993	4.89823	9.67037e-07	2.10504e-05
LOC_Os04g53640	24.7307	3.3721	0.886968	3.80183	0.00014363	0.00157177
LOC_Os01g70500	43.9312	2.8521	0.71531	3.98723	6.685e-05	0.00082909
LOC_Os04g01140	157.93	3.26855	0.496799	6.57922	4.72907e-11	2.68441e-09
LOC_Os08g34220	1876.61	2.49055	0.317133	7.85333	4.05138e-15	4.82202e-13
LOC_Os02g51060	1541.23	2.53783	0.340359	7.45634	8.89575e-14	8.07107e-12
LOC_Os08g07080	221.226	5.82717	1.6666	3.49644	0.000471502	0.00421742
LOC_Os02g56860	631.943	2.16818	0.322352	6.72613	1.74233e-11	1.06258e-09
LOC_Os06g48810	33.4822	2.47393	0.772024	3.20448	0.00135308	0.00995164
LOC_Os02g52040	71.7115	3.25069	0.572845	5.67463	1.38986e-08	4.75561e-07
LOC_Os01g34560	16.9492	4.34059	1.2573	3.45232	0.000555788	0.00480627
LOC_Os05g38410	27.133	8.53455	1.6423	5.19671	2.0285e-07	5.27696e-06
LOC_Os05g32960	30.409	3.33807	0.81952	4.0732	4.63712e-05	0.000607795
LOC_Os01g42900	17.9481	-4.82659	1.50306	-3.21118	0.00132191	0.00976786
LOC_Os06g18670	363.558	8.50995	0.757309	11.2371	2.68081e-29	2.19806e-26
LOC_Os01g34870	138.065	-3.42655	0.523128	-6.55011	5.74939e-11	3.21414e-09
LOC_Os01g46260	56.1505	5.76106	0.925581	6.22426	4.83837e-10	2.2315e-08
LOC_Os05g20020	70.0884	3.5621	0.578732	6.15501	7.50723e-10	3.37795e-08
LOC_Os09g11480	455.112	-2.01879	0.356071	-5.66964	1.43101e-08	4.8738e-07
LOC_Os10g02880	29.7079	4.55522	0.939437	4.84888	1.24159e-06	2.64038e-05
LOC_Os01g16750	51.2555	-2.576	0.675988	-3.81071	0.000138566	0.00152388
LOC_Os07g10440	17.8043	5.50127	1.40727	3.90916	9.26157e-05	0.00108311
LOC_Os12g27440	302.543	2.72372	0.387688	7.02556	2.13212e-12	1.47778e-10
LOC_Os06g30090	382.277	2.40347	0.349315	6.88054	5.96265e-12	3.964e-10
LOC_Os03g30420	38.7031	-4.07116	0.874584	-4.65496	3.24039e-06	6.08445e-05
LOC_Os08g44270	748.827	2.83623	0.467589	6.06565	1.31421e-09	5.55228e-08
LOC_Os06g10210	136.785	2.0935	0.530494	3.94633	7.93597e-05	0.000953264
LOC_Os04g09604	213.257	-2.34896	0.531553	-4.41904	9.91387e-06	0.000161853
LOC_Os01g51140	31.4228	4.22769	0.872806	4.8438	1.27382e-06	2.69845e-05
LOC_Os09g09540	79.9751	-4.0117	0.620734	-6.46283	1.02764e-10	5.57597e-09
LOC_Os05g15770	6317.59	2.25108	0.344061	6.54267	6.0431e-11	3.35293e-09
LOC_Os05g02940	658.682	2.43044	0.356045	6.82622	8.7181e-12	5.69325e-10
LOC_Os07g09010	167.936	-2.05778	0.525742	-3.91405	9.07616e-05	0.00106847
LOC_Os08g37930	56.4493	-6.49889	1.17745	-5.51946	3.40043e-08	1.0558e-06
LOC_Os08g02490	281.248	-2.16577	0.363654	-5.95558	2.5915e-09	1.04121e-07
LOC_Os03g14040	2729.88	2.34575	0.251562	9.32473	1.11269e-20	2.96779e-18
LOC_Os03g28260	436.715	2.40215	0.333904	7.19413	6.28586e-13	4.89987e-11
LOC_Os04g46780	48.6509	3.45691	0.703328	4.91508	8.87462e-07	1.95295e-05
LOC_Os01g62490	24.3481	3.93259	1.17622	3.34341	0.000827563	0.00662589
LOC_Os07g42910	32.9926	2.60007	0.767094	3.38951	0.000700175	0.0058185
LOC_Os05g11010	593.537	2.88591	0.375518	7.68513	1.52839e-14	1.63456e-12
LOC_Os01g02070	22.8642	4.27175	1.09326	3.90734	9.33179e-05	0.00109035
LOC_Os07g13810	48.516	-2.33741	0.653285	-3.57793	0.00034632	0.00327502
LOC_Os05g42360	101.963	3.32788	0.681168	4.88556	1.03138e-06	2.22758e-05
LOC_Os02g33550	18.2888	3.90052	1.11709	3.49167	0.000480012	0.00428316
LOC_Os08g31630	3315	2.38214	0.274802	8.66856	4.37631e-18	7.75062e-16
LOC_Os03g03320	70.4709	3.01478	0.569749	5.29142	1.21372e-07	3.3254e-06
LOC_Os06g09610	2588.45	2.72573	0.324572	8.39792	4.5446e-17	7.13534e-15
LOC_Os07g12480	23.6914	-7.70375	1.66789	-4.61885	3.85865e-06	7.14835e-05
LOC_Os01g29804	30.7648	2.65123	0.815742	3.25009	0.0011537	0.0087199
LOC_Os12g29740	43.0628	-2.42997	0.703026	-3.45645	0.000547344	0.00473694
LOC_Os03g59040	643.087	2.11822	0.305178	6.94092	3.8955e-12	2.63727e-10
LOC_Os02g11770	730.273	2.96527	0.365296	8.11744	4.76112e-16	6.50627e-14
LOC_Os03g17870	26.007	-3.48623	0.974907	-3.57597	0.000348937	0.00329555
LOC_Os01g34350	54.6704	-2.20063	0.640417	-3.43624	0.000589846	0.00505341
LOC_Os01g03290	543.124	2.32408	0.451587	5.14646	2.65443e-07	6.66256e-06
LOC_Os02g05744	68.8421	3.25993	0.614131	5.3082	1.10714e-07	3.05992e-06
LOC_Os03g60110	624.258	-2.18811	0.333397	-6.56306	5.27136e-11	2.98459e-09
LOC_Os08g30770	57.0205	-3.04146	0.679694	-4.47475	7.65023e-06	0.000129978
LOC_Os05g51790	170.727	-2.20697	0.423252	-5.2143	1.84511e-07	4.85696e-06
LOC_Os01g73170	825.879	-2.12765	0.361448	-5.88645	3.94574e-09	1.51225e-07
LOC_Os03g17670	34.2334	2.93529	0.742265	3.9545	7.66948e-05	0.000927797
LOC_Os06g05010	15.932	-7.12569	1.86607	-3.81856	0.000134235	0.00148214
LOC_Os01g67810	1103.05	2.04197	0.307903	6.63188	3.31446e-11	1.9463e-09
LOC_Os11g07200	209.045	-2.44556	0.457864	-5.34123	9.23171e-08	2.60015e-06
LOC_Os09g20940	233.094	5.0597	0.431459	11.7269	9.27429e-32	1.28321e-28
LOC_Os04g59210	99.8762	-3.61707	0.593749	-6.09191	1.11571e-09	4.8336e-08
LOC_Os03g43650	110.314	3.37813	0.691808	4.88305	1.04458e-06	2.24951e-05
LOC_Os08g38590	26.1395	2.67955	0.828923	3.23256	0.00122685	0.00916961
LOC_Os10g42690	544.317	2.2199	0.377084	5.88702	3.93213e-09	1.51128e-07
LOC_Os11g05240	11.7201	-6.68921	1.85848	-3.59929	0.000319084	0.00306592
LOC_Os01g64960	46229.8	2.62192	0.254287	10.3109	6.29212e-25	2.40164e-22
LOC_Os08g22420	45.5227	-3.34961	0.79138	-4.23262	2.30983e-05	0.00033265
LOC_Os08g34280	239.945	2.76449	0.476304	5.80404	6.47343e-09	2.37266e-07
LOC_Os04g34530	105.374	-2.84923	0.548676	-5.19292	2.07026e-07	5.37928e-06
LOC_Os03g12500	323.973	-8.02928	0.840485	-9.55314	1.25819e-21	3.66498e-19
LOC_Os12g07560	24.7331	4.16388	1.0781	3.86224	0.000112352	0.00127355
LOC_Os01g43320	38.1511	3.57651	0.758799	4.71338	2.4364e-06	4.73547e-05
LOC_Os09g19560	46.4675	-2.40095	0.67111	-3.57758	0.000346795	0.00327811
LOC_Os04g54230	116.382	-2.04601	0.526995	-3.88242	0.000103424	0.00118964
LOC_Os06g09240	62.4186	4.0204	0.849921	4.73032	2.24164e-06	4.39551e-05
LOC_Os10g21268	147.698	2.55765	0.429537	5.95444	2.60957e-09	1.04401e-07
LOC_Os04g16772	159.157	3.02467	0.414497	7.29721	2.93787e-13	2.38236e-11
LOC_Os11g04300	19.1151	4.27334	1.16738	3.66061	0.000251612	0.00252961
LOC_Os07g33480	96.8438	-5.46358	0.725201	-7.53389	4.92498e-14	4.69953e-12
LOC_Os04g43820	99.2007	2.13339	0.478239	4.46093	8.16034e-06	0.0001373
LOC_Os05g11064	847.764	2.02058	0.27662	7.30455	2.78198e-13	2.2726e-11
LOC_Os04g58700	154.317	3.03588	0.427726	7.09772	1.26836e-12	9.29766e-11
LOC_Os12g04150	8.23518	6.81167	2.05974	3.30706	0.000942812	0.00738569
LOC_Os02g46100	49.0602	2.16543	0.623246	3.47443	0.000511937	0.00449733
LOC_Os11g38580	131.65	-4.15596	0.583123	-7.12708	1.02524e-12	7.61635e-11
LOC_Os01g32670	15.3642	6.26872	1.78351	3.51481	0.000440062	0.00399102
LOC_Os07g06680	850.227	2.56135	0.30794	8.31767	8.9706e-17	1.34183e-14
LOC_Os01g73980	11.7456	7.32883	1.92568	3.80583	0.000141329	0.00155042
LOC_Os11g25990	15.0693	3.84103	1.17702	3.26336	0.00110098	0.00839594
LOC_Os10g38110	87.9539	-3.3991	0.650251	-5.22736	1.71949e-07	4.55336e-06
LOC_Os03g45920	858.048	2.93591	0.352462	8.3297	8.1045e-17	1.24595e-14
LOC_Os02g58550	88.4759	-2.03568	0.498942	-4.07999	4.50371e-05	0.000592062
LOC_Os07g32620	205.423	3.05697	0.390819	7.82195	5.20096e-15	6.02821e-13
LOC_Os02g55990	60.0425	2.0431	0.565897	3.61038	0.00030575	0.00296352
LOC_Os06g08090	421.853	2.30072	0.448286	5.13227	2.86264e-07	7.11259e-06
LOC_Os01g57004	122.847	4.29514	0.648974	6.61836	3.63203e-11	2.11039e-09
LOC_Os06g46030	50.538	-3.97429	1.01454	-3.91734	8.953e-05	0.00105658
LOC_Os06g48180	9244.55	3.21352	0.258055	12.4528	1.34957e-35	2.48973e-32
LOC_Os07g27810	428.311	3.06096	0.341639	8.95964	3.25742e-19	7.51174e-17
LOC_Os12g41930	103.504	-2.01875	0.474681	-4.25286	2.11061e-05	0.000308618
LOC_Os02g48560	17354.2	2.37279	0.307776	7.70946	1.26348e-14	1.36444e-12
LOC_Os01g45274	185349	2.33006	0.264065	8.82379	1.10646e-18	2.26804e-16
LOC_Os06g49160	4129.3	2.50783	0.291263	8.61019	7.29401e-18	1.25174e-15
LOC_Os09g07350	660.281	4.62466	0.455766	10.147	3.41716e-24	1.20078e-21
LOC_Os08g33740	105.774	3.10991	0.617571	5.03572	4.76068e-07	1.13081e-05
LOC_Os04g43490	139.059	2.90833	0.432334	6.72704	1.73154e-11	1.05892e-09
LOC_Os03g10640	299.79	2.0735	0.351376	5.90109	3.61102e-09	1.39513e-07
LOC_Os01g02080	454.419	2.57633	0.336581	7.65441	1.94197e-14	2.0279e-12
LOC_Os02g36450	71.958	-4.18787	0.674011	-6.21336	5.18647e-10	2.38212e-08
LOC_Os01g42110	36.8774	2.86451	0.74357	3.85238	0.000116977	0.00131788
LOC_Os07g40300	84.9963	-2.61479	0.596228	-4.38555	1.15695e-05	0.000184263
LOC_Os02g30650	166.352	2.60673	0.452438	5.76151	8.33648e-09	2.97187e-07
LOC_Os03g15460	209.857	2.21271	0.397182	5.57103	2.53237e-08	8.1131e-07
LOC_Os09g19400	59.9243	-4.38182	0.853429	-5.13437	2.83096e-07	7.0497e-06
LOC_Os04g08280	53.5915	2.47987	0.618602	4.00884	6.10186e-05	0.000767953
LOC_Os09g13440	11.9782	-6.7155	1.86344	-3.60381	0.000313581	0.00302354
LOC_Os08g06380	1984.19	2.21772	0.433458	5.11635	3.11501e-07	7.67076e-06
LOC_Os08g38910	1230.36	2.7069	0.327067	8.2763	1.27059e-16	1.82651e-14
LOC_Os09g36070	34.5866	-5.16366	1.10358	-4.67901	2.88257e-06	5.48704e-05
LOC_Os06g12030	31.953	-2.80769	0.808003	-3.47485	0.000511146	0.00449573
LOC_Os03g21230	219.861	-2.20531	0.408381	-5.40013	6.65936e-08	1.93725e-06
LOC_Os08g01380	86963.2	2.426	0.273661	8.86499	7.65076e-19	1.62858e-16
LOC_Os09g33460	76.3509	3.48318	0.558438	6.23736	4.45003e-10	2.08277e-08
LOC_Os06g01960	67.4097	2.40941	0.664927	3.62357	0.000290567	0.00284753
LOC_Os08g32550	41.1275	-3.97877	0.899755	-4.42206	9.7766e-06	0.000160085
LOC_Os09g21120	233.966	2.50417	0.428525	5.8437	5.10552e-09	1.91456e-07
LOC_Os03g12510	230.107	-4.24473	0.449366	-9.44604	3.5189e-21	9.86095e-19
LOC_Os08g36310	515	-2.66117	0.402672	-6.60876	3.87546e-11	2.23394e-09
LOC_Os01g71190	6703.95	2.27315	0.273164	8.32155	8.68227e-17	1.30754e-14
LOC_Os01g04300	27.5973	3.9589	0.966242	4.09722	4.18147e-05	0.00055464
LOC_Os07g04150	838.988	2.15543	0.318535	6.76669	1.31766e-11	8.17098e-10
LOC_Os05g47700	43.7719	3.24496	0.762401	4.25623	2.07901e-05	0.000305409
LOC_Os05g06660	93.9349	-2.90738	0.52429	-5.54538	2.93318e-08	9.26317e-07
LOC_Os02g43640	829.314	5.02912	0.4474	11.2408	2.57071e-29	2.18886e-26
LOC_Os07g46200	125.819	-3.87155	0.540214	-7.16669	7.68303e-13	5.88536e-11
LOC_Os12g05394	16.4476	5.38658	1.42359	3.7838	0.000154453	0.00167202
LOC_Os08g07740	70.3632	2.74336	0.548122	5.00501	5.5858e-07	1.29215e-05
LOC_Os07g40130	550.373	3.25771	0.434422	7.49894	6.43378e-14	6.00975e-12
LOC_Os11g33270	149.263	4.19509	0.483669	8.67347	4.19158e-18	7.61295e-16
LOC_Os03g04130	1278.58	-2.36489	0.358232	-6.60157	4.06836e-11	2.3333e-09
LOC_Os02g38040	68.7387	-3.41432	0.607978	-5.61587	1.95578e-08	6.42421e-07
LOC_Os03g61829	123.651	2.34908	0.471035	4.98706	6.13059e-07	1.40641e-05
LOC_Os07g49200	34.0565	2.75744	0.738033	3.73621	0.000186817	0.00195909
LOC_Os01g04050	4371.98	4.00667	1.03938	3.85486	0.000115794	0.00130655
LOC_Os05g02670	63.6972	3.4476	0.645901	5.33766	9.41561e-08	2.64186e-06
LOC_Os11g05860	1209.73	2.24109	0.351584	6.37426	1.8385e-10	9.57238e-09
LOC_Os03g47016	57.9008	-3.50478	0.685839	-5.11021	3.21803e-07	7.90686e-06
LOC_Os03g42830	113.481	2.0929	0.492582	4.24884	2.14878e-05	0.000312752
LOC_Os04g02050	4130.52	2.36312	0.269349	8.77344	1.73293e-18	3.42533e-16
LOC_Os06g50900	103.049	2.41836	0.477894	5.06046	4.18254e-07	1.00209e-05
LOC_Os03g56930	4628.12	6.53493	1.04548	6.25064	4.08767e-10	1.93361e-08
LOC_Os05g38680	92.1435	2.37628	0.589769	4.02916	5.59763e-05	0.000711777
LOC_Os07g35940	35.9314	3.43423	0.830584	4.13472	3.55389e-05	0.000481493
LOC_Os04g50780	26.5144	8.49923	1.69472	5.01512	5.30015e-07	1.2338e-05
LOC_Os04g37980	166.573	-4.6083	0.564649	-8.16135	3.31306e-16	4.64206e-14
LOC_Os04g54810	237.423	4.1167	0.3878	10.6155	2.52351e-26	1.21447e-23
LOC_Os12g42580	36.3426	2.73122	0.715367	3.81793	0.000134574	0.0014844
LOC_Os08g03990	108.162	-2.04249	0.484572	-4.21505	2.49727e-05	0.000355072
LOC_Os02g49460	55.2426	2.09973	0.590495	3.55587	0.000376723	0.00351746
LOC_Os03g16470	297.596	2.18687	0.344672	6.34477	2.22755e-10	1.12845e-08
LOC_Os12g37970	642.166	-2.83817	0.413418	-6.86513	6.64286e-12	4.40298e-10
LOC_Os11g39990	130.575	3.85331	0.585316	6.58329	4.60143e-11	2.61868e-09
LOC_Os07g03100	118.54	-2.18412	0.457409	-4.77497	1.79734e-06	3.635e-05
LOC_Os02g02930	43.2856	2.5136	0.719959	3.49131	0.000480667	0.00428674
LOC_Os09g07460	37.0488	-2.68791	0.752506	-3.57194	0.000354341	0.00333804
LOC_Os02g17304	212.322	-2.09466	0.381804	-5.48623	4.10605e-08	1.24691e-06
LOC_Os04g39300	17.5068	-7.26475	1.73214	-4.19409	2.73973e-05	0.000384118
LOC_Os05g33900	1247.36	3.50647	0.33586	10.4403	1.62335e-25	6.65512e-23
LOC_Os10g14280	33.8482	-3.06557	0.953393	-3.21543	0.00130248	0.00965004
LOC_Os01g18240	22.3665	3.70469	0.959709	3.86022	0.000113283	0.00128145
LOC_Os04g47040	184.735	-5.38082	1.27529	-4.21928	2.45085e-05	0.000349818
LOC_Os10g14920	576.447	-4.67838	0.429305	-10.8976	1.18389e-27	7.48826e-25
LOC_Os01g53240	18.3223	5.49253	1.55751	3.52648	0.000421119	0.00385078
LOC_Os12g02240	60.7775	3.29654	0.617217	5.34097	9.24485e-08	2.6003e-06
LOC_Os01g47370	222.347	5.21663	1.18609	4.39819	1.09159e-05	0.000176007
LOC_Os09g35630	355.856	2.54335	0.439558	5.78616	7.20126e-09	2.60493e-07
LOC_Os08g36920	91.5935	2.06212	0.613861	3.35925	0.000781535	0.00633527
LOC_Os10g40700	108.812	2.90422	0.629743	4.61176	3.99277e-06	7.35891e-05
LOC_Os03g60340	128.313	2.15765	0.494139	4.36649	1.26262e-05	0.000198099
LOC_Os01g13950	10.5914	7.17626	1.89655	3.78385	0.000154419	0.00167202
LOC_Os03g15020	1151.53	3.23697	0.302265	10.709	9.23149e-27	4.98456e-24
LOC_Os06g10750	131.146	-4.43431	0.604394	-7.33679	2.18784e-13	1.81402e-11
LOC_Os10g36500	377.667	3.46735	0.330115	10.5035	8.32664e-26	3.6867e-23
LOC_Os12g34770	41.1372	2.46622	0.725189	3.40079	0.000671917	0.00562378
LOC_Os01g62200	99.9096	5.90884	1.81566	3.25438	0.00113639	0.00859785
LOC_Os01g03360	95.7949	3.56553	0.592698	6.01577	1.79037e-09	7.42231e-08
LOC_Os01g60600	24.0117	5.23184	1.24553	4.20051	2.66317e-05	0.000375046
LOC_Os03g20380	14367.9	2.84432	0.300801	9.45583	3.20471e-21	9.09562e-19
LOC_Os07g48770	331.068	2.86699	0.397435	7.21374	5.44354e-13	4.27337e-11
LOC_Os08g07970	181.489	-2.02732	0.432352	-4.68905	2.74472e-06	5.2654e-05
LOC_Os02g53200	1245.03	2.41214	0.3438	7.01612	2.28113e-12	1.5732e-10
LOC_Os04g48350	153.862	5.34067	0.597423	8.93951	3.90898e-19	8.8303e-17
LOC_Os01g46270	10.6508	7.18688	1.91069	3.7614	0.000168963	0.00180499
LOC_Os04g59020	12.2574	-6.75409	1.84613	-3.65852	0.000253678	0.00254922
LOC_Os12g35670	279.989	2.49164	0.35826	6.95483	3.52998e-12	2.40452e-10
LOC_Os11g16550	5307.95	2.1343	0.286679	7.44492	9.70001e-14	8.76485e-12
LOC_Os03g50560	47.8404	2.15912	0.622658	3.46758	0.000525161	0.00458439
LOC_Os07g44060	284.39	-3.06456	0.427897	-7.16191	7.95597e-13	6.07342e-11
LOC_Os03g02040	168.186	7.15422	0.725659	9.85893	6.27119e-23	1.95538e-20
LOC_Os01g10320	210.85	2.33552	0.432741	5.39705	6.77471e-08	1.96307e-06
LOC_Os11g19240	105.974	10.4998	2.23241	4.70333	2.5595e-06	4.95732e-05
LOC_Os02g57120	527.77	2.72479	0.358859	7.59293	3.12755e-14	3.13293e-12
LOC_Os09g26620	1495.27	-2.5344	0.279335	-9.07298	1.15802e-19	2.78654e-17
LOC_Os06g02810	53.9039	3.78923	0.684422	5.5364	3.08748e-08	9.69897e-07
LOC_Os05g04500	200.704	8.91535	1.55198	5.74449	9.2197e-09	3.25732e-07
LOC_Os08g28710	14.7346	4.64108	1.4061	3.30067	0.000964528	0.00750799
LOC_Os04g40990	107.228	-4.66424	0.633428	-7.3635	1.79156e-13	1.54325e-11
LOC_Os06g46284	343.931	2.19703	0.347455	6.32321	2.56181e-10	1.27733e-08
LOC_Os03g28170	224.88	4.22754	0.402207	10.5109	7.69916e-26	3.47845e-23
LOC_Os11g29720	57.1032	-3.0528	0.720183	-4.23893	2.2459e-05	0.000324965
LOC_Os06g09450	1779.31	-2.06984	0.284297	-7.28057	3.32423e-13	2.67231e-11
LOC_Os03g59240	164.547	2.66991	0.402749	6.62921	3.3749e-11	1.97133e-09
LOC_Os03g03810	75.581	5.09838	0.672817	7.57765	3.51859e-14	3.50876e-12
LOC_Os03g16610	21.2814	4.59501	1.32649	3.46403	0.000532151	0.00463444
LOC_Os05g48850	22.6348	8.27118	1.70643	4.84707	1.25301e-06	2.65956e-05
LOC_Os05g07940	376.279	-2.02748	0.471356	-4.30138	1.6974e-05	0.000255975
LOC_Os01g56810	77.7589	2.32667	0.640536	3.63237	0.000280827	0.00276924
LOC_Os08g35760	182.424	6.50601	0.610191	10.6623	1.5285e-26	7.86931e-24
LOC_Os11g02270	16.7464	4.40742	1.28719	3.42405	0.000616951	0.00524704
LOC_Os09g27330	8.13995	6.79592	2.0184	3.36698	0.000759956	0.00618981
LOC_Os03g32150	130.714	-2.72953	0.483074	-5.65033	1.60139e-08	5.38162e-07
LOC_Os05g39500	9.95248	-6.45486	1.94744	-3.31454	0.000917943	0.00722411
LOC_Os01g12210	675.785	2.12806	0.45589	4.66792	3.0426e-06	5.75701e-05
LOC_Os01g65210	79.2109	3.29877	0.550563	5.99163	2.07743e-09	8.5167e-08
LOC_Os01g29780	41.5456	4.31258	0.784804	5.4951	3.90488e-08	1.1954e-06
LOC_Os02g51450	360.035	2.03384	0.320386	6.34811	2.17975e-10	1.10677e-08
LOC_Os01g08500	178.123	3.65283	0.485595	7.52238	5.37885e-14	5.1106e-12
LOC_Os02g19640	18.0531	7.94436	1.79211	4.43296	9.29469e-06	0.000153442
LOC_Os04g32800	55.7671	-5.90104	1.04361	-5.65447	1.5633e-08	5.27565e-07
LOC_Os05g28740	6470.62	-2.94163	0.385271	-7.63522	2.25438e-14	2.31053e-12
LOC_Os02g33030	191.792	2.21339	0.382418	5.78788	7.12821e-09	2.58696e-07
LOC_Os02g50740	109.367	-3.58182	0.54201	-6.6084	3.88503e-11	2.23394e-09
LOC_Os04g48290	1117.09	3.45952	0.330927	10.454	1.40417e-25	5.86521e-23
LOC_Os06g14670	114.185	2.05456	0.474688	4.32823	1.5031e-05	0.000231081
LOC_Os03g03790	115.183	3.08336	0.696989	4.42383	9.69681e-06	0.000159013
LOC_Os03g56820	52.9268	2.752	0.614986	4.47489	7.64505e-06	0.000129978
LOC_Os11g29990	13.1947	-6.86049	1.82385	-3.76153	0.000168874	0.00180499
LOC_Os03g05860	29.9162	3.06712	0.885216	3.46482	0.000530582	0.0046226
LOC_Os03g14610	52.2842	2.02299	0.614141	3.29402	0.000987647	0.00765565
LOC_Os02g36414	78.1844	-3.14713	0.60498	-5.20204	1.97117e-07	5.14597e-06
LOC_Os09g31230	37.6648	2.62828	0.710897	3.69714	0.000218044	0.00223993
LOC_Os11g33938	215.71	-4.43542	0.503498	-8.8092	1.2604e-18	2.55989e-16
LOC_Os11g44990	497.439	-2.3809	0.321156	-7.41355	1.22963e-13	1.08887e-11
LOC_Os08g37940	553.366	3.16841	0.319448	9.91839	3.46314e-23	1.12376e-20
LOC_Os01g19020	1669.55	6.58881	1.34477	4.89959	9.60385e-07	2.09262e-05
LOC_Os11g01610	102.506	2.06316	0.513431	4.01837	5.86019e-05	0.000740137
LOC_Os03g64150	113.933	-3.02878	0.578331	-5.2371	1.63119e-07	4.35602e-06
LOC_Os03g46420	60.2316	-2.4502	0.59671	-4.10618	4.02251e-05	0.000535158
LOC_Os01g15240	56.2562	6.52924	1.13417	5.75687	8.56901e-09	3.04985e-07
LOC_Os12g31920	41.5566	2.7545	0.737493	3.73495	0.000187755	0.00196526
LOC_Os04g27250	196.477	-5.95663	0.645588	-9.22666	2.7919e-20	7.10427e-18
LOC_Os04g59340	730.441	3.05153	0.362595	8.4158	3.90207e-17	6.21467e-15
LOC_Os08g41780	39.8888	3.51822	0.805079	4.37004	1.24225e-05	0.000195319
LOC_Os03g52070	165.288	2.31785	0.562037	4.12403	3.72307e-05	0.000501346
LOC_Os10g25090	132.919	2.69835	0.482776	5.58925	2.28052e-08	7.37024e-07
LOC_Os09g18159	117.151	-4.19048	0.706402	-5.93215	2.98984e-09	1.17984e-07
LOC_Os04g52370	111.603	2.56756	0.498384	5.15178	2.5802e-07	6.52061e-06
LOC_Os12g01740	179.356	2.24858	0.436724	5.14873	2.62259e-07	6.59957e-06
LOC_Os04g53490	376.4	2.09171	0.382301	5.47137	4.4658e-08	1.34326e-06
LOC_Os02g25280	37.7309	2.58413	0.782366	3.30297	0.000956659	0.00745723
LOC_Os03g58790	544.611	2.24043	0.404936	5.5328	3.15152e-08	9.86823e-07
LOC_Os06g28630	283.8	2.55068	0.43414	5.87525	4.22218e-09	1.59946e-07
LOC_Os03g63540	27.8768	3.80945	1.00747	3.78119	0.000156081	0.00168882
LOC_Os12g19470	92895.4	2.22261	0.27512	8.07869	6.54675e-16	8.83732e-14
LOC_Os01g46570	400.004	2.34629	0.323646	7.24955	4.18143e-13	3.3298e-11
LOC_Os01g65904	321.465	-2.45096	0.465142	-5.26927	1.36965e-07	3.7113e-06
LOC_Os12g43390	51.0636	-3.79914	0.734719	-5.17087	2.3301e-07	5.95655e-06
LOC_Os08g39550	70.3607	2.58629	0.546796	4.72989	2.24638e-06	4.40091e-05
LOC_Os01g53370	46.3315	5.56605	0.930202	5.9837	2.18123e-09	8.90924e-08
LOC_Os04g37770	164.435	4.08393	0.458551	8.90616	5.28329e-19	1.18143e-16
LOC_Os02g10794	27.4009	-4.4159	1.05392	-4.18997	2.78992e-05	0.00038992
LOC_Os04g28280	14.5899	7.64094	1.80974	4.22213	2.42008e-05	0.000345874
LOC_Os05g43860	198.973	4.97406	0.444219	11.1973	4.20254e-29	3.20814e-26
LOC_Os08g44620	25.4931	5.02062	1.10713	4.53479	5.76606e-06	0.000101875
LOC_Os04g44850	589.533	2.24864	0.361093	6.22731	4.74518e-10	2.2009e-08
LOC_Os06g09570	149.229	-2.05226	0.464657	-4.41673	1.00207e-05	0.000163356
LOC_Os02g17940	240.037	2.78268	0.368064	7.56031	4.02121e-14	3.92165e-12
LOC_Os10g36060	116.846	2.00982	0.493294	4.07429	4.6155e-05	0.000605678
LOC_Os01g68890	20.5889	5.71315	1.3659	4.18269	2.88079e-05	0.000400344
LOC_Os08g04310	467.186	3.54953	0.442169	8.02756	9.94338e-16	1.31812e-13
LOC_Os02g51680	42.1291	4.30079	0.793104	5.42273	5.86951e-08	1.72562e-06
LOC_Os12g07310	78.2072	-4.21814	0.65305	-6.45914	1.05302e-10	5.67195e-09
LOC_Os01g59150	252.884	2.37024	0.390566	6.06873	1.28927e-09	5.47829e-08
LOC_Os03g14370	234.408	2.15279	0.363275	5.92606	3.10297e-09	1.21581e-07
LOC_Os06g05930	152.59	3.47994	0.435232	7.99559	1.28951e-15	1.66943e-13
LOC_Os02g09940	689.207	4.55135	0.368583	12.3482	4.97834e-35	8.47773e-32
LOC_Os11g07230	517.585	-2.30938	0.338577	-6.82084	9.05085e-12	5.87589e-10
LOC_Os02g45450	866.884	3.68259	0.35178	10.4684	1.20614e-25	5.1349e-23
LOC_Os05g05100	17.8509	7.92793	1.84719	4.29188	1.77167e-05	0.000265546
LOC_Os10g21356	69.2313	2.79538	0.551863	5.06535	4.07656e-07	9.79879e-06
LOC_Os02g48360	130.91	2.9443	0.452001	6.51392	7.32125e-11	4.03179e-09
LOC_Os01g67430	9.6869	7.05051	1.96826	3.58211	0.000340836	0.00323283
LOC_Os04g38680	208.634	4.79955	0.54925	8.73837	2.36491e-18	4.46757e-16
LOC_Os01g11150	40.7386	2.51906	0.684913	3.67793	0.000235138	0.00239332
LOC_Os01g38610	3654.32	3.82012	0.25699	14.8649	5.5733e-50	3.08454e-46
LOC_Os02g41460	19.9751	-5.98865	1.74398	-3.43389	0.000594984	0.00507973
LOC_Os03g53710	86.7538	-3.18617	0.597549	-5.33207	9.70972e-08	2.71406e-06
LOC_Os07g37310	480.947	2.44062	0.315809	7.72814	1.09134e-14	1.18431e-12
LOC_Os04g11970	976.455	4.49223	0.334579	13.4265	4.22921e-41	1.17033e-37
LOC_Os08g08140	275.479	2.48706	0.38409	6.47521	9.46809e-11	5.17542e-09
LOC_Os02g10580	67.3344	-2.71554	0.625726	-4.33982	1.426e-05	0.000220452
LOC_Os04g41810	63.5681	2.57289	0.560212	4.59272	4.37509e-06	7.95203e-05
LOC_Os07g10910	61.5098	-2.29366	0.599532	-3.82574	0.000130379	0.00144678
LOC_Os06g34020	57.5243	2.26752	0.653532	3.46964	0.000521162	0.00455847
LOC_Os02g34760	25.3191	-3.39622	1.0156	-3.34404	0.000825671	0.00661314
LOC_Os04g07890	118.532	2.0215	0.515167	3.92397	8.71034e-05	0.00103117
LOC_Os07g38000	49.9658	2.19953	0.667006	3.29762	0.000975074	0.00756934
LOC_Os08g32750	149.298	-7.91138	1.10544	-7.1568	8.25831e-13	6.27295e-11
LOC_Os11g47120	99.238	2.84705	0.578874	4.91826	8.73189e-07	1.92921e-05
LOC_Os01g32170	85.9501	-2.22962	0.507253	-4.39548	1.10529e-05	0.000177183
LOC_Os08g14109	7.93768	6.75841	2.09315	3.22882	0.00124301	0.00926833
LOC_Os04g46079	147.609	2.22063	0.418428	5.30707	1.114e-07	3.07503e-06
LOC_Os03g13050	190.562	5.23061	0.487791	10.7231	7.93312e-27	4.39058e-24
LOC_Os03g08310	72.8801	2.77546	0.563051	4.92932	8.2517e-07	1.83779e-05
LOC_Os09g18230	30.9808	-8.09164	1.63566	-4.94702	7.53572e-07	1.69366e-05
LOC_Os10g25230	66.3581	2.09635	0.603098	3.47597	0.000509001	0.00448042
LOC_Os03g19250	1232.72	-2.28248	0.352959	-6.46669	1.00172e-10	5.44868e-09
LOC_Os06g35560	220.497	-2.14412	0.407098	-5.26684	1.3879e-07	3.74699e-06
LOC_Os02g46930	551.329	2.84685	0.310758	9.16098	5.14302e-20	1.25117e-17
LOC_Os01g46400	100.641	3.10175	0.697047	4.44985	8.59321e-06	0.000143792
LOC_Os01g16290	900.515	2.0193	0.329536	6.12772	8.91481e-10	3.97095e-08
LOC_Os02g51970	34.9356	3.89291	0.813272	4.78673	1.69523e-06	3.44936e-05
LOC_Os02g51350	1629.91	2.38418	0.302236	7.88846	3.0593e-15	3.72126e-13
LOC_Os11g33970	52.0874	-6.38788	1.17886	-5.41868	6.00391e-08	1.75581e-06
LOC_Os07g08200	170.598	2.74049	0.578104	4.74047	2.13218e-06	4.21826e-05
LOC_Os10g36490	58.4678	-2.04065	0.582204	-3.50505	0.000456524	0.00410667
LOC_Os07g48710	75.8937	3.88969	0.687125	5.66082	1.50652e-08	5.10739e-07
LOC_Os04g02960	129.971	3.69814	0.587551	6.29416	3.09073e-10	1.51377e-08
LOC_Os07g47960	26.2297	6.06144	1.30044	4.66106	3.14581e-06	5.92318e-05
LOC_Os06g13140	30.3233	3.83149	0.846408	4.52677	5.98917e-06	0.00010473
LOC_Os04g44870	291.628	2.84373	0.384362	7.39858	1.37649e-13	1.21405e-11
LOC_Os02g43600	826.59	2.05047	0.344753	5.94765	2.72016e-09	1.07919e-07
LOC_Os05g09704	10.8771	7.21287	2.04682	3.52393	0.000425189	0.00387838
LOC_Os01g74410	1805.83	-5.08043	0.400762	-12.6769	7.93806e-37	1.59757e-33
LOC_Os01g21034	173.192	6.87973	1.74341	3.94614	7.94223e-05	0.000953498
LOC_Os03g29920	80.193	3.24873	0.604081	5.37797	7.53306e-08	2.15461e-06
LOC_Os02g56510	193.822	-2.05404	0.564712	-3.63732	0.000275488	0.0027251
LOC_Os01g55510	467.636	2.45203	0.344933	7.10871	1.17129e-12	8.64336e-11
LOC_Os01g45700	68.4355	2.10591	0.563949	3.73421	0.000188302	0.00197005
LOC_Os06g36330	175.256	-3.34138	0.426314	-7.83784	4.58369e-15	5.39754e-13
LOC_Os08g32780	145.537	-5.3988	0.710382	-7.59985	2.9648e-14	2.99702e-12
LOC_Os07g49370	67.5702	3.52299	0.759562	4.63818	3.51487e-06	6.56642e-05
LOC_Os06g04200	16.4833	-5.71802	1.74137	-3.28364	0.00102477	0.00789643
LOC_Os07g03170	111.431	-2.03362	0.554298	-3.66882	0.000243676	0.00246727
LOC_Os10g08754	146.574	2.07305	0.404423	5.12595	2.96048e-07	7.3228e-06
LOC_Os02g14430	85.5762	4.62915	0.726592	6.37104	1.87747e-10	9.73383e-09
LOC_Os01g67240	53.0477	2.62716	0.65575	4.00634	6.16663e-05	0.000774344
LOC_Os11g36060	69.6104	-2.11857	0.548532	-3.86225	0.000112347	0.00127355
LOC_Os07g45060	227.143	5.44807	1.57922	3.44985	0.000560899	0.00483912
LOC_Os09g38910	98.6439	2.3836	0.473918	5.02958	4.91566e-07	1.15934e-05
LOC_Os06g02630	52.3415	4.10585	0.73766	5.56604	2.60587e-08	8.3245e-07
LOC_Os06g49390	46.8215	2.52826	0.77081	3.28	0.00103808	0.00798782
LOC_Os08g06170	55.9259	2.1688	0.630395	3.44039	0.000580881	0.00499206
LOC_Os01g53570	31.0921	3.58707	0.915882	3.91652	8.9837e-05	0.00105901
LOC_Os04g48390	1023.65	2.36096	0.285094	8.28136	1.21781e-16	1.76209e-14
LOC_Os01g22230	35.16	3.21977	0.809167	3.97912	6.91722e-05	0.000852636
LOC_Os05g27100	355.326	2.02763	0.42638	4.75544	1.98014e-06	3.94922e-05
LOC_Os04g27430	33.3203	-4.38194	1.07446	-4.07829	4.53685e-05	0.000596064
LOC_Os09g23820	366.736	2.22346	0.389623	5.70669	1.15195e-08	4.00343e-07
LOC_Os11g04710	666.22	3.43417	0.443626	7.74114	9.85323e-15	1.07986e-12
LOC_Os06g11660	574.467	2.77233	0.393252	7.04976	1.79222e-12	1.26761e-10
LOC_Os09g30486	43.544	4.56909	0.842277	5.42469	5.80554e-08	1.71364e-06
LOC_Os04g33200	414.75	4.81649	0.419912	11.4703	1.86117e-30	1.87285e-27
LOC_Os08g31760	216.714	2.0845	0.382563	5.44878	5.07178e-08	1.51319e-06
LOC_Os04g30200	83.7142	-2.33538	0.530671	-4.4008	1.07853e-05	0.000174154
LOC_Os03g64030	173.228	2.71578	0.461883	5.8798	4.10769e-09	1.56516e-07
LOC_Os08g40480	48.652	4.17355	0.758632	5.50141	3.76765e-08	1.15684e-06
LOC_Os04g02510	650.858	2.38741	0.319505	7.47221	7.88594e-14	7.21401e-12
LOC_Os05g41380	46.8737	2.30252	0.661523	3.48064	0.000500211	0.00441534
LOC_Os08g35160	1863.07	3.13495	0.443285	7.07208	1.52628e-12	1.09704e-10
LOC_Os08g02110	144.264	-2.93855	0.557509	-5.27087	1.3578e-07	3.68821e-06
LOC_Os02g55130	127.689	3.0648	0.672273	4.55887	5.14299e-06	9.19672e-05
LOC_Os08g23180	1071.75	2.20167	0.398563	5.52403	3.31318e-08	1.03016e-06
LOC_Os04g38600	114233	2.22083	0.254017	8.74286	2.27287e-18	4.34131e-16
LOC_Os10g41390	93.2405	-2.9393	0.555411	-5.29212	1.20908e-07	3.32093e-06
LOC_Os02g34430	33.6021	2.98205	0.757139	3.93858	8.19656e-05	0.000977143
LOC_Os10g05980	13.1976	7.49529	1.81736	4.12427	3.71919e-05	0.000501346
LOC_Os05g37520	1956	2.41807	0.31808	7.60208	2.91409e-14	2.95927e-12
LOC_Os08g41520	74.3984	-2.16755	0.545776	-3.9715	7.14211e-05	0.00087403
LOC_Os11g05380	265.063	3.37024	0.569231	5.9207	3.20576e-09	1.25387e-07
LOC_Os10g34790	1471.67	3.22911	0.278041	11.6138	3.50744e-31	4.08672e-28
LOC_Os10g33440	42.9947	-2.84698	0.70242	-4.0531	5.05429e-05	0.000654721
LOC_Os11g04860	138.427	-3.18429	0.518219	-6.14468	8.0127e-10	3.59079e-08
LOC_Os01g51890	1548.98	3.23655	0.368843	8.77487	1.71102e-18	3.41248e-16
LOC_Os12g02080	29.617	3.47487	0.848818	4.09378	4.24405e-05	0.000561931
LOC_Os04g59440	257.172	3.18924	0.436792	7.30152	2.84541e-13	2.31587e-11
LOC_Os01g31370	68.0826	3.54203	0.610964	5.79744	6.73336e-09	2.45574e-07
LOC_Os09g36930	18794.1	2.23664	0.333712	6.70232	2.05138e-11	1.23072e-09
LOC_Os01g15790	18.2835	3.64538	1.12235	3.24798	0.00116226	0.00877861
LOC_Os07g34070	79.8547	2.9227	0.580792	5.03226	4.84734e-07	1.14525e-05
LOC_Os09g28210	602.53	3.12601	0.408582	7.6509	1.99585e-14	2.07437e-12
LOC_Os02g03294	64.0675	3.32372	0.707543	4.69755	2.63302e-06	5.06868e-05
LOC_Os02g52650	2200.41	2.17507	0.304886	7.13403	9.74722e-13	7.26545e-11
LOC_Os04g24850	314.78	-2.24045	0.333967	-6.70859	1.96508e-11	1.18537e-09
LOC_Os09g27010	50.5047	3.20482	0.640926	5.0003	5.72413e-07	1.32001e-05
LOC_Os05g13940	9730.04	4.64023	0.303059	15.3113	6.42395e-53	4.74045e-49
LOC_Os01g66260	14.1265	6.14681	1.81792	3.38124	0.000721598	0.00596317
LOC_Os02g48210	27.8438	3.25228	0.898129	3.62117	0.000293273	0.00286663
LOC_Os11g33394	711.814	-3.36477	0.2958	-11.3751	5.56075e-30	5.12933e-27
LOC_Os04g31760	273.998	-2.22978	0.427797	-5.21223	1.86583e-07	4.90568e-06
LOC_Os05g35010	21.8723	-7.58447	1.70322	-4.45302	8.46718e-06	0.000141897
LOC_Os01g24070	535.438	2.66187	0.297366	8.9515	3.50673e-19	8.0033e-17
LOC_Os04g30330	19.1886	-7.40157	1.74599	-4.23919	2.24326e-05	0.000324796
LOC_Os03g36130	16.2321	7.79547	1.84252	4.23087	2.32788e-05	0.00033464
LOC_Os02g53240	578.712	-2.0722	0.364094	-5.69139	1.2601e-08	4.33843e-07
LOC_Os03g44380	198.86	3.05239	0.407685	7.48713	7.03986e-14	6.54826e-12
LOC_Os07g44250	11.5198	7.29573	2.0306	3.59289	0.000327031	0.0031233
LOC_Os07g10750	56.1111	3.9417	0.705183	5.58961	2.27578e-08	7.36566e-07
LOC_Os03g52640	84.4769	-2.23849	0.512322	-4.3693	1.24645e-05	0.00019584
LOC_Os04g34330	18.9629	-7.38212	1.71119	-4.31401	1.60316e-05	0.000243937
LOC_Os10g36360	106.274	4.4562	0.571928	7.79155	6.61938e-15	7.51486e-13
LOC_Os07g23150	250.976	2.21901	0.408066	5.43786	5.39235e-08	1.60667e-06
LOC_Os03g60910	105.777	-2.8445	0.491286	-5.7899	7.04266e-09	2.5601e-07
LOC_Os08g43400	563.98	2.40616	0.302619	7.95112	1.8483e-15	2.33815e-13
LOC_Os03g19120	23.1369	4.87966	1.14441	4.26392	2.00869e-05	0.000296062
LOC_Os10g37340	223.489	2.51249	0.54501	4.60998	4.02705e-06	7.40455e-05
LOC_Os05g50910	75.0673	3.8038	0.634424	5.99568	2.0264e-09	8.33837e-08
LOC_Os09g08160	79.5441	-2.39655	0.550617	-4.35247	1.34613e-05	0.000209568
LOC_Os07g02510	9.21279	-6.34047	1.94008	-3.26815	0.00108252	0.00826659
LOC_Os03g02240	112.581	3.1867	0.579937	5.4949	3.90942e-08	1.1954e-06
LOC_Os01g61080	860.908	2.01855	0.300846	6.70957	1.95199e-11	1.18069e-09
LOC_Os02g48710	107.395	2.83577	0.64174	4.41888	9.92118e-06	0.000161853
LOC_Os08g35110	25.1155	3.88468	0.925301	4.19829	2.68942e-05	0.000377782
LOC_Os02g50640	34.9205	3.35604	0.79106	4.24246	2.21084e-05	0.000320942
LOC_Os03g14030	128.786	4.58094	0.550106	8.32737	8.26549e-17	1.2533e-14
LOC_Os02g21510	56.65	-2.1954	0.612553	-3.58402	0.000338347	0.0032106
LOC_Os04g16812	62.5438	2.54027	0.609506	4.16776	3.07609e-05	0.000423259
LOC_Os03g42070	55.8623	-2.29266	0.699956	-3.27544	0.00105499	0.00808707
LOC_Os05g43390	130.362	-3.27191	0.515185	-6.35093	2.14013e-10	1.08915e-08
LOC_Os05g10670	454.313	-2.37222	0.325512	-7.28768	3.15334e-13	2.54776e-11
LOC_Os07g32020	124.794	2.19679	0.469337	4.68063	2.85992e-06	5.45331e-05
LOC_Os01g39770	101.787	-2.0229	0.468794	-4.31511	1.59526e-05	0.000243223
LOC_Os01g67950	129.114	2.51873	0.436712	5.76748	8.04659e-09	2.88476e-07
LOC_Os09g26300	149.239	2.61762	0.411462	6.36175	1.99464e-10	1.02931e-08
LOC_Os07g02200	358.319	2.0618	0.379562	5.43205	5.57106e-08	1.65152e-06
LOC_Os10g39390	200.327	2.10822	0.390855	5.39387	6.8955e-08	1.98766e-06
LOC_Os05g16430	22.4976	-4.13757	1.24193	-3.33156	0.000863613	0.00686777
LOC_Os12g01370	218.466	2.59226	0.419208	6.18372	6.26091e-10	2.85194e-08
LOC_Os04g48880	1244.64	2.49037	0.280808	8.8686	7.40686e-19	1.60758e-16
LOC_Os01g43100	364.957	2.59424	0.361827	7.16983	7.50894e-13	5.77198e-11
LOC_Os09g32095	35.1702	-3.40332	0.878931	-3.87212	0.000107893	0.0012312
LOC_Os05g48890	39.8003	4.49966	0.919057	4.89595	9.7831e-07	2.1254e-05
LOC_Os07g42370	5022.31	2.06703	0.369108	5.60007	2.14263e-08	6.97553e-07
LOC_Os07g25700	149.475	2.15224	0.405192	5.31165	1.08639e-07	3.00632e-06
LOC_Os06g40500	3923.18	3.04696	0.262889	11.5903	4.61635e-31	5.10984e-28
LOC_Os04g08450	139.799	2.41362	0.45574	5.29604	1.18343e-07	3.25855e-06
LOC_Os04g40670	1175.39	2.05136	0.297728	6.89004	5.5776e-12	3.73616e-10
LOC_Os08g34800	18.3727	3.67807	1.09013	3.37397	0.000740929	0.00607732
LOC_Os06g34120	416.494	2.82045	0.372389	7.57394	3.62075e-14	3.59445e-12
LOC_Os03g12250	903.291	3.86642	0.358978	10.7706	4.73795e-27	2.68946e-24
LOC_Os01g32830	1680.79	2.47581	0.299264	8.27299	1.3064e-16	1.86587e-14
LOC_Os11g05320	31.2698	-3.54478	0.948432	-3.73752	0.000185847	0.00195083
LOC_Os02g02040	352.127	2.42656	0.331372	7.32277	2.429e-13	2.00646e-11
LOC_Os01g71810	13.3522	7.51321	1.84256	4.0776	4.55024e-05	0.000597468
LOC_Os03g55880	17.1842	7.87611	1.74219	4.52082	6.16018e-06	0.000107635
LOC_Os01g46970	181.27	2.14804	0.383382	5.60288	2.1082e-08	6.87354e-07
LOC_Os03g29864	42.0384	-3.0112	0.757504	-3.97516	7.03323e-05	0.000864528
LOC_Os07g40860	15.3058	4.6955	1.37069	3.42565	0.000613319	0.00522017
LOC_Os10g17260	1251.1	2.43963	0.375595	6.49537	8.28294e-11	4.55007e-09
LOC_Os06g49130	131.094	-2.3132	0.443486	-5.21594	1.82884e-07	4.8256e-06
LOC_Os07g25022	109.407	2.97019	0.487693	6.09028	1.12711e-09	4.87341e-08
LOC_Os04g59330	891.724	2.88722	0.428821	6.73293	1.6628e-11	1.02538e-09
LOC_Os03g02400	18.8401	5.0008	1.28343	3.89644	9.76168e-05	0.001134
LOC_Os09g16920	197.32	2.08927	0.370277	5.64245	1.67646e-08	5.61426e-07
LOC_Os02g32970	71.6336	2.64692	0.551147	4.80257	1.56646e-06	3.21771e-05
LOC_Os07g34006	297.784	4.9398	0.564454	8.75148	2.1058e-18	4.08932e-16
LOC_Os07g08340	58.8561	-2.14091	0.62242	-3.43965	0.000582466	0.0050018
LOC_Os06g18160	61.9988	2.8005	0.670113	4.17915	2.92604e-05	0.000405614
LOC_Os11g38440	21.4813	-5.09169	1.34111	-3.79662	0.000146684	0.00160123
LOC_Os06g07790	221.473	7.5464	0.821795	9.18282	4.19949e-20	1.04459e-17
LOC_Os02g32980	231.47	2.67886	0.360066	7.43992	1.00743e-13	9.06607e-12
LOC_Os03g18890	1256.32	3.22144	0.358305	8.99077	2.45494e-19	5.72079e-17
LOC_Os07g33954	279.633	4.97924	0.53361	9.33124	1.04636e-20	2.82491e-18
LOC_Os10g23050	105.258	-4.89656	0.66225	-7.39382	1.4267e-13	1.2529e-11
LOC_Os09g19380	63.876	-3.24012	0.700438	-4.62585	3.73061e-06	6.93437e-05
LOC_Os07g46920	84.558	3.9618	0.695557	5.69586	1.22752e-08	4.23739e-07
LOC_Os05g46760	129.993	2.18241	0.451673	4.83184	1.35277e-06	2.84403e-05
LOC_Os06g04150	897.29	2.57656	0.298954	8.6186	6.77747e-18	1.17219e-15
LOC_Os07g38850	730.916	2.13638	0.349848	6.10661	1.01772e-09	4.49706e-08
LOC_Os12g04110	37.7693	2.39808	0.706756	3.39307	0.000691133	0.00576065
LOC_Os01g66860	418.788	2.73035	0.38388	7.11251	1.13951e-12	8.43695e-11
LOC_Os02g57140	64.4949	2.97864	0.617312	4.82518	1.39877e-06	2.92407e-05
LOC_Os12g41140	128.371	3.21449	0.452775	7.09954	1.25171e-12	9.2061e-11
LOC_Os10g23130	27.2273	2.91501	0.86905	3.35425	0.000795811	0.00642981
LOC_Os12g21950	31.5744	-3.20399	0.82927	-3.86362	0.000111717	0.00126831
LOC_Os10g05250	35.2629	-2.52135	0.747692	-3.37219	0.000745743	0.00610098
LOC_Os11g42850	12.7899	-6.8112	1.82599	-3.73013	0.000191377	0.00199375
LOC_Os10g40584	352.127	2.60374	0.328461	7.92707	2.24382e-15	2.77507e-13
LOC_Os03g21510	56.6139	2.25227	0.611877	3.68092	0.00023239	0.002373
LOC_Os07g41600	11.2341	7.26107	1.87758	3.86724	0.000110075	0.00125223
LOC_Os03g13390	743.109	-2.10892	0.290304	-7.26452	3.74368e-13	2.99197e-11
LOC_Os03g03164	90.1708	5.26228	0.689063	7.63685	2.22594e-14	2.29199e-12
LOC_Os02g16995	42.1978	-2.47339	0.703355	-3.51656	0.000437175	0.00397135
LOC_Os07g41320	34.2535	5.01917	1.04218	4.81604	1.46433e-06	3.04102e-05
LOC_Os10g38940	152.826	4.95539	0.587871	8.42938	3.475e-17	5.5746e-15
LOC_Os08g31850	27.1551	4.442	0.976495	4.54892	5.39212e-06	9.58032e-05
LOC_Os10g26660	255.509	-2.29013	0.364666	-6.28006	3.38444e-10	1.63591e-08
LOC_Os11g17280	18.6857	-4.88923	1.38812	-3.52219	0.000427994	0.00389915
LOC_Os02g45310	78.7307	4.78111	0.638915	7.48317	7.25508e-14	6.69221e-12
LOC_Os01g50940	293.08	2.73426	0.386088	7.08195	1.42136e-12	1.03168e-10
LOC_Os09g07150	32.9767	3.90198	0.943545	4.13545	3.54265e-05	0.000480264
LOC_Os04g51460	291.587	2.19065	0.484993	4.51686	6.27627e-06	0.000109147
LOC_Os10g40290	24.5625	3.6999	0.922235	4.01188	6.02374e-05	0.000759416
LOC_Os09g25490	160.86	9.66536	1.51777	6.36815	1.9132e-10	9.89588e-09
LOC_Os11g15570	112.858	2.1162	0.508024	4.16554	3.1061e-05	0.000427098
LOC_Os07g41200	156.732	3.21516	0.553665	5.80705	6.35836e-09	2.33823e-07
LOC_Os04g38880	49.0078	2.46018	0.66535	3.69757	0.000217672	0.00223715
LOC_Os06g01790	408.106	2.2287	0.431169	5.16897	2.35391e-07	6.00355e-06
LOC_Os03g28160	1481.28	4.37994	0.296339	14.7802	1.96683e-49	8.70833e-46
LOC_Os06g13760	116.035	3.08983	0.486252	6.35439	2.09261e-10	1.07402e-08
LOC_Os04g47140	497.901	3.05413	0.384304	7.94717	1.90826e-15	2.40028e-13
LOC_Os04g54210	631.234	-2.59733	0.405092	-6.41169	1.43916e-10	7.60383e-09
LOC_Os06g12630	2161.7	2.07223	0.263902	7.85227	4.08575e-15	4.83691e-13
LOC_Os10g40950	47.6299	-2.67006	0.66333	-4.02523	5.69206e-05	0.000721298
LOC_Os04g40840	81.1183	-2.01464	0.515107	-3.91111	9.18733e-05	0.0010767
LOC_Os08g36440	26.9846	3.8219	0.954382	4.00458	6.21275e-05	0.00077881
LOC_Os01g72490	213.73	3.18231	0.424108	7.50355	6.21129e-14	5.8265e-12
LOC_Os11g06370	37.455	-2.82221	0.770242	-3.66406	0.00024825	0.00250262
LOC_Os08g30080	130.747	2.77201	0.477459	5.80576	6.40759e-09	2.35242e-07
LOC_Os02g48770	112.202	3.95732	0.603614	6.55604	5.52558e-11	3.1126e-09
LOC_Os02g54790	58.9632	-2.53307	0.619402	-4.08954	4.32227e-05	0.000570581
LOC_Os10g25550	152.041	-2.09868	0.464329	-4.51981	6.18965e-06	0.000107923
LOC_Os05g34200	37.1515	-5.88796	1.25273	-4.70011	2.60025e-06	5.02306e-05
LOC_Os01g58020	54.7375	2.03782	0.609652	3.3426	0.000829972	0.00663798
LOC_Os01g43580	244.968	2.0539	0.375958	5.46311	4.67856e-08	1.40344e-06
LOC_Os01g55190	19.5909	4.56346	1.1294	4.0406	5.33146e-05	0.000685092
LOC_Os07g37230	2762.74	2.83199	0.266758	10.6163	2.5016e-26	1.21447e-23
LOC_Os06g47910	43.8833	2.44554	0.706181	3.46305	0.00053408	0.00464359
LOC_Os07g04820	25.5557	4.04961	1.01178	4.00248	6.26827e-05	0.000784438
LOC_Os04g55600	218.246	-2.26555	0.419995	-5.39423	6.88184e-08	1.98631e-06
LOC_Os04g16600	38.582	-2.67348	0.737031	-3.62737	0.000286327	0.00281096
LOC_Os03g55670	230.639	-2.83796	0.498266	-5.69568	1.22884e-08	4.23739e-07
LOC_Os09g37910	255.35	2.00185	0.388353	5.15472	2.54013e-07	6.42668e-06
LOC_Os07g42970	37.3502	2.60178	0.758071	3.43211	0.000598905	0.00511124
LOC_Os10g30200	56.2345	-2.50272	0.641306	-3.90254	9.51895e-05	0.00110911
LOC_Os09g17930	79.0076	-2.05063	0.536464	-3.82249	0.000132112	0.00146162
LOC_Os03g56220	3915.1	2.20666	0.253861	8.69241	3.5482e-18	6.54583e-16
LOC_Os01g66890	703.185	2.40968	0.3007	8.01357	1.11423e-15	1.46468e-13
LOC_Os01g08140	194.61	2.70605	0.510447	5.30134	1.14954e-07	3.16917e-06
LOC_Os04g10940	41.3216	-5.03283	1.0636	-4.7319	2.22428e-06	4.37698e-05
LOC_Os02g42850	28.6392	3.7609	0.863244	4.35671	1.32035e-05	0.000206134
LOC_Os09g08190	8.23518	6.81167	2.05974	3.30706	0.000942812	0.00738569
LOC_Os04g16818	65.875	2.71465	0.586354	4.62971	3.66184e-06	6.82123e-05
LOC_Os02g40320	24.7421	-3.87863	1.10496	-3.5102	0.000447766	0.00404268
LOC_Os10g28080	41.2843	-3.6317	0.779092	-4.66145	3.13994e-06	5.92096e-05
LOC_Os04g51830	12.8537	5.02867	1.52227	3.30341	0.00095518	0.00744832
LOC_Os11g07060	65.4237	-2.03277	0.591715	-3.43538	0.000591724	0.00506424
LOC_Os04g56010	16.7532	-4.70189	1.4331	-3.28093	0.00103465	0.00796425
LOC_Os05g35290	254.815	2.15315	0.523211	4.11526	3.86741e-05	0.000517947
LOC_Os04g49210	43.3404	4.92234	0.856896	5.74439	9.22548e-09	3.25732e-07
LOC_Os09g14490	319.538	-2.14636	0.41946	-5.11697	3.10478e-07	7.65408e-06
LOC_Os08g28400	11.0387	-6.60519	1.95849	-3.37258	0.000744665	0.00609667
LOC_Os02g43170	44.1598	3.9319	0.734027	5.35661	8.47984e-08	2.40367e-06
LOC_Os08g28570	13.0204	5.05082	1.57653	3.20376	0.00135648	0.00997332
LOC_Os06g13600	22.0897	4.81466	1.19422	4.03164	5.53878e-05	0.000704699
LOC_Os02g48190	225.024	3.80022	0.40242	9.44343	3.6078e-21	9.9837e-19
LOC_Os05g06970	9.03369	-6.31201	1.94803	-3.2402	0.00119444	0.00896963
LOC_Os07g44090	82.8591	3.38851	0.616883	5.49295	3.95273e-08	1.20697e-06
LOC_Os04g52530	39.3911	3.36361	0.760119	4.4251	9.63957e-06	0.000158285
LOC_Os04g58200	467.836	4.57406	0.390512	11.713	1.09388e-31	1.42448e-28
LOC_Os04g51900	59.9818	-2.61409	0.63286	-4.1306	3.61815e-05	0.000489301
LOC_Os05g45180	12.0075	7.35861	1.84571	3.98686	6.69524e-05	0.000829895
LOC_Os01g14110	561.763	2.01849	0.326065	6.19045	5.99912e-10	2.73832e-08
LOC_Os01g32460	94.0408	2.27178	0.551735	4.11752	3.82967e-05	0.000513826
LOC_Os09g26310	54.7163	3.35415	0.7305	4.59159	4.39891e-06	7.98222e-05
LOC_Os06g06250	2332.32	4.78185	0.3024	15.813	2.53203e-56	2.80271e-52
LOC_Os07g23120	381.713	2.38346	0.3694	6.45225	1.102e-10	5.87858e-09
LOC_Os01g62480	20.5761	8.13317	1.7591	4.62348	3.77354e-06	7.00827e-05
LOC_Os03g14250	793.132	3.78405	0.418031	9.05209	1.40252e-19	3.33861e-17
LOC_Os11g05800	16.4955	-5.70596	1.72896	-3.30022	0.000966106	0.00751499
LOC_Os04g52890	137.512	2.6041	0.464101	5.61105	2.01102e-08	6.57605e-07
LOC_Os05g48200	429.144	-3.2093	0.362324	-8.85755	8.17936e-19	1.72452e-16
LOC_Os03g55260	49.3187	-3.72686	0.798596	-4.66676	3.05985e-06	5.78471e-05
LOC_Os03g60190	257.354	2.27456	0.393441	5.78121	7.41674e-09	2.67413e-07
LOC_Os06g33100	22.5079	-6.163	1.6615	-3.70929	0.000207838	0.00214807
LOC_Os03g13040	110.004	2.39126	0.470258	5.085	3.67616e-07	8.87491e-06
LOC_Os08g01940	445.398	-2.88758	0.36973	-7.80997	5.72023e-15	6.59555e-13
LOC_Os01g18050	270.87	2.27648	0.402372	5.65765	1.53459e-08	5.18668e-07
LOC_Os10g38540	43.2798	5.35161	0.957734	5.58778	2.29985e-08	7.42187e-07
LOC_Os10g06630	174.577	3.22637	0.426496	7.56484	3.88334e-14	3.80395e-12
LOC_Os03g04680	645.361	-2.3778	0.391338	-6.07608	1.23156e-09	5.27356e-08
LOC_Os02g11020	161.315	3.23869	0.429807	7.53521	4.87532e-14	4.67228e-12
LOC_Os09g25000	22.0158	8.2339	1.6919	4.86667	1.13497e-06	2.43233e-05
LOC_Os02g50374	45.1492	2.18122	0.668417	3.26327	0.00110136	0.00839594
LOC_Os06g34650	15.0064	7.68082	1.78187	4.31055	1.62852e-05	0.000247272
LOC_Os09g35600	31.6226	5.01451	1.04562	4.79571	1.621e-06	3.31354e-05
LOC_Os01g47400	87.0675	4.09719	0.603381	6.79039	1.1183e-11	7.0332e-10
LOC_Os04g03980	157.888	3.25472	0.549027	5.92816	3.06342e-09	1.20458e-07
LOC_Os09g01960	1382.89	2.24031	0.278957	8.03104	9.66506e-16	1.28895e-13
LOC_Os03g12450	99.1104	-2.25792	0.502326	-4.49493	6.95913e-06	0.000119835
LOC_Os11g45040	444.922	-2.52609	0.502884	-5.0232	5.08172e-07	1.19553e-05
LOC_Os01g72230	62.8334	2.65743	0.613089	4.33449	1.46097e-05	0.000225386
LOC_Os10g38080	1260	2.05947	0.301694	6.82638	8.70836e-12	5.69325e-10
LOC_Os05g09280	30.0796	2.7507	0.821959	3.34651	0.000818352	0.00656401
LOC_Os04g49757	271.61	-2.8507	0.355753	-8.01314	1.11813e-15	1.46468e-13
LOC_Os11g03580	235.524	2.5823	0.360089	7.17127	7.43061e-13	5.73167e-11
LOC_Os07g45080	98.2574	7.37004	1.00782	7.31288	2.61472e-13	2.15185e-11
LOC_Os01g02930	34.0232	4.09613	1.01936	4.01835	5.86078e-05	0.000740137
LOC_Os12g10190	62.5659	-2.53431	0.592654	-4.27621	1.90103e-05	0.000281882
LOC_Os07g45074	120.956	-2.24277	0.515808	-4.34808	1.37337e-05	0.00021336
LOC_Os02g47810	73.2994	3.00748	0.63673	4.72332	2.32022e-06	4.53354e-05
LOC_Os06g35060	40.2112	-2.71093	0.783559	-3.45977	0.000540646	0.00468819
LOC_Os03g56940	35.0113	8.90099	1.61781	5.50188	3.75763e-08	1.15537e-06
LOC_Os01g51040	244.976	2.08495	0.381742	5.46167	4.71676e-08	1.41299e-06
LOC_Os09g04050	124.353	3.71894	0.527954	7.04406	1.8672e-12	1.3081e-10
LOC_Os05g39800	305.678	2.23477	0.418395	5.34129	9.22875e-08	2.60015e-06
LOC_Os09g16950	32.555	-5.70605	1.2696	-4.49438	6.9774e-06	0.000119941
LOC_Os06g06850	210.877	-4.55081	0.464618	-9.79474	1.18597e-22	3.59659e-20
LOC_Os03g49350	343.688	-3.2804	0.519983	-6.30867	2.81444e-10	1.38924e-08
LOC_Os11g27370	42.1534	2.63186	0.675291	3.89738	9.72401e-05	0.00113121
LOC_Os01g04710	85.1676	3.30698	0.583189	5.67051	1.42373e-08	4.85649e-07
LOC_Os10g02070	129.054	-6.37123	0.84736	-7.51892	5.52301e-14	5.20291e-12
LOC_Os02g50050	28.7747	-3.83487	1.02344	-3.74704	0.000178936	0.00189354
LOC_Os05g41370	145.588	3.1321	0.554305	5.65049	1.59988e-08	5.38162e-07
LOC_Os09g35890	101.203	2.86596	0.51016	5.61776	1.93449e-08	6.39191e-07
LOC_Os08g07730	37.9505	2.69808	0.719656	3.74912	0.000177453	0.00187964
LOC_Os08g15258	35.495	2.94403	0.74193	3.96807	7.24574e-05	0.000884268
LOC_Os11g42880	57.31	-4.13131	0.71685	-5.76315	8.25596e-09	2.94791e-07
LOC_Os11g10520	89.9259	-3.54575	0.548737	-6.46165	1.03566e-10	5.60575e-09
LOC_Os02g33070	337.195	-2.84353	0.385724	-7.37193	1.68175e-13	1.45432e-11
LOC_Os11g47730	86.5799	2.40772	0.605993	3.97318	7.09197e-05	0.000870299
LOC_Os08g14760	115.581	2.38205	0.466168	5.10987	3.22386e-07	7.91239e-06
LOC_Os03g12660	629.896	3.60394	0.448083	8.04303	8.7644e-16	1.17592e-13
LOC_Os02g33060	352.26	-2.41033	0.334454	-7.20678	5.72922e-13	4.48175e-11
LOC_Os03g17500	71.7436	2.52549	0.572141	4.41411	1.01428e-05	0.000165103
LOC_Os05g07060	100.226	10.4184	1.55612	6.69514	2.15461e-11	1.28568e-09
LOC_Os11g04320	120.512	2.23596	0.445323	5.02099	5.14049e-07	1.20807e-05
LOC_Os06g30901	171.676	-2.10677	0.459215	-4.58777	4.48014e-06	8.09644e-05
LOC_Os09g18360	346.349	-2.18995	0.418981	-5.22686	1.72414e-07	4.56021e-06
LOC_Os02g29500	280.785	-2.36333	0.404978	-5.83569	5.35699e-09	1.99652e-07
LOC_Os01g54300	34.2667	3.27161	0.773884	4.22753	2.36275e-05	0.000338554
LOC_Os02g50490	142.12	2.08315	0.423795	4.91547	8.85679e-07	1.95096e-05
LOC_Os12g02210	125.803	4.2752	0.606587	7.04797	1.81553e-12	1.28001e-10
LOC_Os08g39870	286.378	2.20982	0.437207	5.0544	4.31749e-07	1.0333e-05
LOC_Os11g12320	32.3299	-2.92819	0.84345	-3.47168	0.000517211	0.00453287
LOC_Os05g38120	75.6929	-2.14882	0.60467	-3.55371	0.000379838	0.00353908
LOC_Os05g01810	15.1617	6.25159	1.73949	3.59392	0.000325745	0.00311371
LOC_Os10g38780	24.1211	-3.31519	1.01251	-3.27422	0.00105954	0.00811627
LOC_Os04g51300	6070.72	2.09565	0.29283	7.15654	8.27402e-13	6.27295e-11
LOC_Os06g13870	260.707	2.09954	0.344092	6.10167	1.04965e-09	4.61053e-08
LOC_Os04g33450	44.8934	3.75006	0.843509	4.44578	8.75734e-06	0.000146119
LOC_Os03g05110	44.7276	2.44148	0.666958	3.66062	0.000251601	0.00252961
LOC_Os04g50110	726.094	2.17216	0.311354	6.97649	3.02642e-12	2.07427e-10
LOC_Os04g49660	165.139	3.75681	0.493507	7.61246	2.6892e-14	2.74348e-12
LOC_Os09g30250	74.6697	2.39307	0.563666	4.24554	2.18064e-05	0.000316972
LOC_Os07g05360	9916.46	-12.2073	1.79365	-6.80583	1.00465e-11	6.44665e-10
LOC_Os02g44710	243.442	2.84889	0.442251	6.44181	1.1806e-10	6.28273e-09
LOC_Os09g36060	22.2116	-3.7593	1.06133	-3.54206	0.000397021	0.00366983
LOC_Os01g59350	412.221	-2.38563	0.389238	-6.12897	8.84502e-10	3.9478e-08
LOC_Os11g33090	30.0905	-2.70105	0.81075	-3.33154	0.000863668	0.00686777
LOC_Os05g48930	616.94	2.02306	0.34764	5.81942	5.90518e-09	2.1861e-07
LOC_Os05g46370	32.3215	8.78803	1.63295	5.38169	7.37892e-08	2.11599e-06
LOC_Os01g09130	22.3015	8.25115	1.67886	4.91474	8.89014e-07	1.95442e-05
LOC_Os04g25490	29.8171	-4.5399	1.15199	-3.94092	8.11683e-05	0.000969727
LOC_Os01g68470	28.3734	-4.12308	0.9783	-4.21454	2.50291e-05	0.000355645
LOC_Os04g48370	88.7357	2.48268	0.552864	4.49058	7.10292e-06	0.00012199
LOC_Os10g28240	53.0881	2.01384	0.596599	3.37553	0.000736725	0.00604508
LOC_Os01g50170	165.585	2.09343	0.429537	4.8737	1.09529e-06	2.35414e-05
LOC_Os12g32320	111.973	-4.73834	0.662427	-7.153	8.48987e-13	6.41463e-11
LOC_Os02g45860	39.4671	4.72111	0.893832	5.28188	1.27864e-07	3.49462e-06
LOC_Os03g26910	219.395	2.9404	0.384922	7.63895	2.19002e-14	2.26555e-12
LOC_Os08g36040	72.8151	-5.2535	0.815787	-6.43979	1.19639e-10	6.35148e-09
LOC_Os01g32364	511.677	3.63969	0.457583	7.95417	1.80338e-15	2.3077e-13
LOC_Os03g22510	58.7307	3.78077	0.628877	6.01194	1.8332e-09	7.58568e-08
LOC_Os07g32630	626.611	2.70268	0.304862	8.86528	7.63146e-19	1.62858e-16
LOC_Os06g40170	128.81	2.9267	0.627564	4.66358	3.10754e-06	5.86486e-05
LOC_Os12g19170	52.2047	-2.32018	0.668258	-3.47198	0.000516627	0.00452954
LOC_Os11g25260	137.296	2.712	0.557005	4.86889	1.12225e-06	2.40974e-05
LOC_Os04g51680	73.0925	-2.50743	0.706032	-3.55143	0.00038314	0.00356086
LOC_Os02g21890	36.5342	8.96486	1.62106	5.53024	3.19788e-08	9.97949e-07
LOC_Os06g30179	235.472	2.73441	0.374335	7.30473	2.77825e-13	2.2726e-11
LOC_Os08g38170	99.7182	5.14588	0.789587	6.51718	7.164e-11	3.95503e-09
LOC_Os01g36580	147.981	-2.43417	0.512489	-4.7497	2.03714e-06	4.03743e-05
LOC_Os12g15490	70.0491	-2.18498	0.562146	-3.88686	0.000101549	0.00117149
LOC_Os07g30950	159.91	-2.84983	0.635181	-4.48664	7.23541e-06	0.000123976
LOC_Os09g28690	77.6926	4.37113	0.594332	7.3547	1.9135e-13	1.62927e-11
LOC_Os07g49114	942.338	2.58864	0.303346	8.53362	1.41843e-17	2.32602e-15
LOC_Os03g18070	8310.41	3.08572	0.379305	8.13519	4.11287e-16	5.69067e-14
LOC_Os02g56750	37.1589	2.65362	0.7746	3.4258	0.000613002	0.00521948
LOC_Os05g51130	207.73	2.37403	0.389285	6.09845	1.07104e-09	4.67668e-08
LOC_Os12g26500	34.0934	-2.64775	0.824006	-3.21327	0.00131235	0.00970808
LOC_Os07g48450	132.514	-5.23846	0.608544	-8.60819	7.4226e-18	1.26401e-15
LOC_Os09g32080	311.171	2.50519	0.367165	6.82304	8.91314e-12	5.8035e-10
LOC_Os11g47330	192.434	2.85262	0.43241	6.59703	4.19466e-11	2.39952e-09
LOC_Os05g29676	235.339	2.38166	0.566389	4.20499	2.61092e-05	0.000368626
LOC_Os07g03458	38.6599	-3.86519	0.988214	-3.91129	9.18045e-05	0.0010767
LOC_Os04g53180	90.719	-2.93344	0.622117	-4.71526	2.41404e-06	4.70027e-05
LOC_Os03g02960	362.92	2.46096	0.363193	6.77591	1.2363e-11	7.69681e-10
LOC_Os07g26110	31.4205	-3.72381	1.02843	-3.62086	0.000293626	0.00286862
LOC_Os06g18780	49.6486	2.65234	0.630468	4.20695	2.58846e-05	0.000365921
LOC_Os05g09480	67.8633	-2.55791	0.591604	-4.32369	1.53443e-05	0.000235082
LOC_Os01g51060	439.103	2.22787	0.314928	7.07421	1.50299e-12	1.08382e-10
LOC_Os08g05620	2534.11	-2.21538	0.278567	-7.9528	1.82348e-15	2.32001e-13
LOC_Os07g12800	388.228	-2.09048	0.352483	-5.93075	3.0156e-09	1.18789e-07
LOC_Os07g33910	231.656	5.03143	0.599918	8.38686	4.993e-17	7.78416e-15
LOC_Os03g08320	75.9746	2.04552	0.590641	3.46322	0.000533749	0.00464288
LOC_Os03g57640	27.3502	4.80023	1.05765	4.53857	5.66373e-06	0.000100227
LOC_Os02g15750	8187.93	2.54031	0.29378	8.64699	5.28773e-18	9.29046e-16
LOC_Os06g03830	214.415	-2.11301	0.396753	-5.32576	1.00532e-07	2.79596e-06
LOC_Os03g61500	17.3346	5.41077	1.5424	3.50801	0.000451467	0.00407111
LOC_Os02g40340	56.2737	-2.84753	0.655951	-4.34107	1.41794e-05	0.000219359
LOC_Os10g05970	37.1174	8.9871	1.60129	5.61242	1.99512e-08	6.53373e-07
LOC_Os03g01020	5784.13	2.04046	0.277811	7.34476	2.06123e-13	1.72847e-11
LOC_Os04g39610	99.0418	3.01734	0.59918	5.03578	4.75907e-07	1.13081e-05
LOC_Os05g16420	39.8844	-3.06603	0.847333	-3.61845	0.000296378	0.00288659
LOC_Os06g20150	69.3643	-6.80594	1.15763	-5.8792	4.12262e-09	1.56815e-07
LOC_Os08g14090	12.1034	5.92139	1.81804	3.25702	0.00112588	0.00853004
LOC_Os11g42500	433.063	4.33101	0.406064	10.6658	1.47063e-26	7.75163e-24
LOC_Os06g40818	1342.8	2.90676	0.384973	7.55056	4.33394e-14	4.18972e-12
LOC_Os03g02750	2415.06	2.25519	0.272041	8.28988	1.13358e-16	1.6546e-14
LOC_Os06g45620	97.877	-2.40007	0.562422	-4.26738	1.97782e-05	0.000292289
LOC_Os01g10180	11.2223	7.25805	2.08758	3.47677	0.000507493	0.00446937
LOC_Os07g06850	1065.7	-2.0416	0.32704	-6.24267	4.30165e-10	2.01758e-08
LOC_Os07g28340	93.338	2.13108	0.657777	3.23983	0.00119602	0.00897544
LOC_Os07g28880	13.4273	-6.88639	1.83206	-3.75883	0.000170709	0.00181866
LOC_Os09g25690	39.5206	-5.98494	1.23873	-4.83153	1.35485e-06	2.8457e-05
LOC_Os04g01874	31.2009	-3.52102	0.88708	-3.96922	7.21084e-05	0.000881466
LOC_Os04g33690	106.802	2.69866	0.471183	5.72743	1.01966e-08	3.58304e-07
LOC_Os04g39320	127.008	-3.01705	0.665584	-4.53294	5.81682e-06	0.000102526
LOC_Os01g11860	90.9873	-4.41554	0.704129	-6.27093	3.58899e-10	1.71976e-08
LOC_Os06g28820	67.1703	3.76757	0.596939	6.31149	2.7637e-10	1.37181e-08
LOC_Os04g38220	537.663	3.37896	0.312672	10.8067	3.19917e-27	1.91414e-24
LOC_Os02g49480	67.7961	3.74834	0.709815	5.28072	1.28676e-07	3.5125e-06
LOC_Os03g10680	62.1162	2.50311	0.578112	4.3298	1.49243e-05	0.0002296
LOC_Os06g04889	182.217	-2.14902	0.407875	-5.26882	1.37301e-07	3.71587e-06
LOC_Os02g54600	1534.46	2.80495	0.32472	8.63804	5.71879e-18	9.96871e-16
LOC_Os02g56930	7.4497	6.669	2.0477	3.25682	0.00112668	0.00853317
LOC_Os03g58020	130.195	-2.0625	0.449397	-4.58949	4.44328e-06	8.03639e-05
LOC_Os10g33780	11.8807	-6.71084	1.90715	-3.51877	0.00043355	0.00394165
LOC_Os11g38480	202.755	-4.22283	0.55911	-7.55277	4.26091e-14	4.1372e-12
LOC_Os11g07460	20.598	-5.0121	1.34175	-3.7355	0.000187346	0.00196283
LOC_Os04g41970	123.804	2.21292	0.459719	4.81363	1.4821e-06	3.06485e-05
LOC_Os12g26880	123.178	2.18253	0.584764	3.73233	0.000189716	0.0019815
LOC_Os04g43800	673.879	5.47731	1.36859	4.00214	6.2772e-05	0.000784667
LOC_Os02g56810	126.033	2.42094	0.506336	4.78129	1.74175e-06	3.53168e-05
LOC_Os04g02970	193.81	4.10316	0.525858	7.8028	6.05486e-15	6.9452e-13
LOC_Os12g42930	31.1297	-2.86609	0.854441	-3.35435	0.000795521	0.00642981
LOC_Os09g24840	14.9719	5.25427	1.48021	3.54969	0.000385691	0.00357855
LOC_Os05g44570	433.221	-2.67589	0.358395	-7.46631	8.2472e-14	7.51344e-12
LOC_Os03g55720	17596.5	2.30112	0.338598	6.79603	1.07541e-11	6.82111e-10
LOC_Os05g06460	93.0635	-2.25354	0.498819	-4.51776	6.2498e-06	0.000108772
LOC_Os02g10810	174.663	-2.00939	0.399293	-5.03237	4.84455e-07	1.14525e-05
LOC_Os02g11790	334.127	-3.05428	0.363189	-8.40961	4.11359e-17	6.50477e-15
LOC_Os02g49950	125.517	2.54218	0.494223	5.14378	2.69269e-07	6.75094e-06
LOC_Os07g49310	2199.29	2.72433	0.317773	8.57319	1.00655e-17	1.68811e-15
LOC_Os08g05830	78.8716	-2.14469	0.519021	-4.13219	3.59328e-05	0.000486235
LOC_Os03g22620	904.567	-3.30266	0.468414	-7.05072	1.77998e-12	1.26299e-10
LOC_Os04g53850	188.853	-3.66332	0.487155	-7.51982	5.48518e-14	5.18936e-12
LOC_Os10g08014	28.6711	-7.97866	1.6328	-4.88649	1.02651e-06	2.21922e-05
LOC_Os11g09020	215.145	-2.76354	0.398219	-6.93974	3.92809e-12	2.65122e-10
LOC_Os07g06250	50.686	3.55098	0.656185	5.41155	6.248e-08	1.82478e-06
LOC_Os04g46730	141.506	2.09939	0.424505	4.9455	7.59481e-07	1.70176e-05
LOC_Os01g14670	426.381	4.46251	0.421787	10.58	3.68958e-26	1.70167e-23
LOC_Os01g63880	48.3269	3.82465	0.686064	5.57477	2.47857e-08	7.95227e-07
LOC_Os11g21960	50.0931	-3.1971	0.720559	-4.43697	9.12326e-06	0.000151063
LOC_Os10g37180	7225.15	2.83578	0.309539	9.1613	5.12759e-20	1.25117e-17
LOC_Os03g55290	68.6605	2.15424	0.595533	3.61732	0.000297664	0.00289656
LOC_Os02g33720	35.1703	-2.95967	0.804518	-3.67881	0.000234328	0.00238728
LOC_Os09g32100	248.556	-5.62608	0.557504	-10.0916	6.02063e-24	2.05054e-21
LOC_Os01g65650	123.379	2.28412	0.455055	5.01943	5.1825e-07	1.21408e-05
LOC_Os01g47470	62.9039	3.08938	0.661209	4.67233	2.97807e-06	5.64457e-05
LOC_Os06g09920	48.8013	-4.0571	0.760975	-5.33145	9.74308e-08	2.71995e-06
LOC_Os10g16870	66.478	-3.74977	0.671468	-5.58444	2.34448e-08	7.54391e-07
LOC_Os10g25290	729.973	2.48701	0.402795	6.17437	6.64273e-10	3.01346e-08
LOC_Os01g45640	21.7948	-4.02813	1.14802	-3.50875	0.000450213	0.00406145
LOC_Os03g19700	109.901	2.07569	0.484009	4.28852	1.79864e-05	0.000268499
LOC_Os06g48560	66.2761	2.09222	0.568453	3.68054	0.000232738	0.00237542
LOC_Os08g35710	88.1795	3.68107	0.64582	5.69984	1.19921e-08	4.14815e-07
LOC_Os10g41692	150.42	2.01107	0.471804	4.26252	2.02132e-05	0.000297527
LOC_Os03g56060	347.034	3.44922	0.393628	8.76263	1.90739e-18	3.7368e-16
LOC_Os04g32850	7667.94	3.65071	0.334439	10.9159	9.67391e-28	6.48973e-25
LOC_Os07g40290	28.8921	4.58615	0.9645	4.75495	1.98499e-06	3.95534e-05
LOC_Os02g52280	124.856	2.53449	0.523621	4.84032	1.29631e-06	2.74096e-05
LOC_Os02g38574	37.9629	-2.74914	0.738916	-3.72051	0.000198825	0.00206259
LOC_Os01g48940	465.891	-2.40568	0.407497	-5.90355	3.55769e-09	1.37959e-07
LOC_Os11g08800	160.151	-2.30894	0.564201	-4.09241	4.26909e-05	0.00056457
LOC_Os01g28030	733.773	3.58141	0.431512	8.29969	1.04387e-16	1.54061e-14
LOC_Os02g51040	8.68734	6.89079	1.97419	3.49045	0.000482215	0.00429392
LOC_Os09g10054	33.6112	-5.14641	1.09163	-4.71441	2.42407e-06	4.71565e-05
LOC_Os01g01890	236.216	2.37505	0.451924	5.25542	1.47689e-07	3.97272e-06
LOC_Os02g16030	81.1232	6.09656	0.775814	7.85828	3.89441e-15	4.66024e-13
LOC_Os01g18320	333.658	2.06137	0.36501	5.64744	1.62856e-08	5.46259e-07
LOC_Os03g12680	81.122	3.30396	0.56742	5.82278	5.78777e-09	2.14623e-07
LOC_Os04g29680	18.1861	-7.32322	1.73501	-4.22086	2.43373e-05	0.000347599
LOC_Os11g02440	708.092	2.58931	0.303012	8.54522	1.28287e-17	2.11941e-15
LOC_Os06g17390	103.953	2.40195	0.515648	4.65812	3.19112e-06	5.99703e-05
LOC_Os07g23660	16.0304	6.33302	1.73233	3.65578	0.000256405	0.00257195
LOC_Os04g33390	880.898	2.3449	0.439695	5.33302	9.65926e-08	2.70679e-06
LOC_Os12g17600	443254	3.00616	0.278355	10.7997	3.45281e-27	2.01153e-24
LOC_Os01g64170	859.612	2.01994	0.352527	5.72988	1.005e-08	3.53715e-07
LOC_Os04g53830	43.6672	-2.75702	0.744575	-3.70281	0.000213228	0.00219555
LOC_Os01g46800	164.395	2.74363	0.400267	6.85451	7.15549e-12	4.72861e-10
ChrSy.fgenesh.gene.86	3338.18	2.09167	0.297033	7.04188	1.8966e-12	1.32451e-10
LOC_Os10g05570	11.3852	-6.64916	1.90933	-3.48245	0.000496844	0.00439087
LOC_Os02g33330	107.089	3.64207	0.580043	6.27897	3.40822e-10	1.64024e-08
LOC_Os01g46350	157.384	3.74527	0.481522	7.77799	7.36843e-15	8.32257e-13
LOC_Os07g49140	84.0372	2.51093	0.524955	4.78314	1.72578e-06	3.50507e-05
LOC_Os07g26150	41.1619	5.27258	0.976592	5.39896	6.70288e-08	1.94735e-06
LOC_Os05g46910	71.5136	-2.47907	0.591779	-4.18918	2.79965e-05	0.000391033
LOC_Os04g52880	22.2741	5.12745	1.20275	4.26311	2.01598e-05	0.000296937
LOC_Os10g42390	24.0402	5.93523	1.32842	4.46789	7.89952e-06	0.000133598
LOC_Os01g46169	868.392	-2.15105	0.361505	-5.95025	2.67732e-09	1.0662e-07
LOC_Os01g23000	65.9991	-2.21526	0.602277	-3.67814	0.000234944	0.00239245
LOC_Os08g14720	73.1738	-2.154	0.565525	-3.80885	0.000139615	0.0015339
LOC_Os11g32650	3586.74	5.12902	0.264121	19.4192	5.31148e-84	1.17586e-79
LOC_Os01g70200	170.661	2.52353	0.447459	5.63969	1.70357e-08	5.67978e-07
LOC_Os07g02150	69.0941	2.23297	0.556685	4.01119	6.04135e-05	0.000761203
LOC_Os01g02010	240.591	4.35299	0.535487	8.12903	4.32748e-16	5.95042e-14
LOC_Os07g29750	126.003	5.02764	0.54015	9.30786	1.3043e-20	3.43745e-18
LOC_Os07g01600	36.1254	6.49206	1.24849	5.19993	1.99363e-07	5.19235e-06
LOC_Os08g43550	962.476	-2.57162	0.307563	-8.36128	6.20432e-17	9.60499e-15
LOC_Os01g53800	289.846	-2.21279	0.410025	-5.39673	6.78649e-08	1.96391e-06
LOC_Os07g48040	6587.52	2.39671	0.274668	8.72583	2.64245e-18	4.91584e-16
LOC_Os04g56990	1924.89	-2.67699	0.37988	-7.04692	1.82918e-12	1.28553e-10
LOC_Os02g11700	11.008	7.23098	1.90663	3.79255	0.000149108	0.00162209
LOC_Os06g43170	53.4216	3.14275	0.637203	4.9321	8.13502e-07	1.81545e-05
LOC_Os11g02540	22.2669	5.82483	1.33791	4.35368	1.33874e-05	0.000208711
LOC_Os03g13560	252.094	2.20121	0.3501	6.28737	3.22898e-10	1.57106e-08
LOC_Os11g15040	1689.94	-2.21104	0.349044	-6.33457	2.38001e-10	1.2002e-08
LOC_Os02g46210	47.9924	3.29252	0.678414	4.85326	1.21448e-06	2.58521e-05
LOC_Os09g18020	1624.65	-2.59109	0.355906	-7.28027	3.33163e-13	2.67231e-11
LOC_Os07g25014	62.8752	2.65169	0.602325	4.40242	1.07049e-05	0.000173235
LOC_Os05g50320	24.8463	2.89407	0.856516	3.37889	0.000727793	0.00598955
LOC_Os04g46110	557.76	12.8961	1.48731	8.67079	4.29137e-18	7.72377e-16
LOC_Os05g17604	117.404	-2.31104	0.600628	-3.8477	0.00011923	0.00133918
LOC_Os05g02420	6139.85	-2.52528	0.35763	-7.06116	1.6512e-12	1.17917e-10
LOC_Os08g39694	1122.1	-2.78768	0.344024	-8.10318	5.35428e-16	7.27196e-14
LOC_Os02g37580	93.9387	2.25572	0.476623	4.73271	2.21546e-06	4.36351e-05
LOC_Os01g22249	326.222	-2.7398	0.434568	-6.30465	2.88843e-10	1.42098e-08
LOC_Os02g49060	72.1235	-2.38161	0.582173	-4.09089	4.29718e-05	0.000567946
LOC_Os01g14020	162.634	2.0276	0.418581	4.84399	1.27258e-06	2.69845e-05
LOC_Os11g05660	30.7131	2.51422	0.770775	3.26193	0.00110655	0.00842682
LOC_Os09g36600	709.184	2.02855	0.346026	5.86242	4.56157e-09	1.72328e-07
LOC_Os02g44720	213.994	2.1959	0.556845	3.94346	8.03136e-05	0.000961072
LOC_Os11g17540	168.025	2.38546	0.399276	5.97446	2.30848e-09	9.35993e-08
LOC_Os11g38010	52.9224	8.06074	1.61065	5.00465	5.59633e-07	1.29323e-05
LOC_Os08g34240	437.757	2.1031	0.399447	5.26504	1.40158e-07	3.77931e-06
LOC_Os12g03650	58.1635	-3.861	0.741564	-5.20656	1.92369e-07	5.03388e-06
LOC_Os05g16930	730.183	-10.1852	1.46605	-6.94735	3.72218e-12	2.52766e-10
LOC_Os08g38270	76.0866	5.09834	0.689585	7.39334	1.43185e-13	1.2529e-11
LOC_Os02g55890	53.5198	-2.70944	0.646597	-4.19031	2.78578e-05	0.000389587
LOC_Os08g40060	53.0357	3.6528	0.653741	5.58753	2.30321e-08	7.4219e-07
LOC_Os01g41820	517.939	-2.22698	0.353905	-6.29259	3.12218e-10	1.52244e-08
LOC_Os01g39330	270.778	2.54867	0.477211	5.34076	9.25574e-08	2.6003e-06
LOC_Os02g58790	744.928	2.78569	0.316335	8.80614	1.29525e-18	2.60674e-16
LOC_Os08g34550	76.1617	2.42351	0.543841	4.45628	8.33954e-06	0.00013997
LOC_Os07g43370	306.63	2.09093	0.432149	4.83845	1.30853e-06	2.76414e-05
LOC_Os09g25810	2470.25	3.43765	0.346633	9.91726	3.50255e-23	1.12376e-20
LOC_Os07g46980	425.435	-2.51303	0.349964	-7.18081	6.92992e-13	5.38297e-11
LOC_Os12g41590	332.076	2.2509	0.381007	5.90776	3.46793e-09	1.34926e-07
LOC_Os02g41670	18.0538	6.50479	1.81713	3.57971	0.000343974	0.00325562
LOC_Os11g45050	58.5617	-2.17196	0.630146	-3.44676	0.000567359	0.00488723
LOC_Os10g13700	60.8706	-2.91333	0.612784	-4.75426	1.99178e-06	3.96529e-05
LOC_Os10g31910	37.9694	2.5383	0.740373	3.42841	0.000607127	0.00517543
LOC_Os04g30250	64.9959	-4.6706	0.740976	-6.3033	2.9137e-10	1.43023e-08
LOC_Os09g27070	192.646	2.07278	0.411674	5.035	4.77843e-07	1.13381e-05
LOC_Os04g16782	60.8239	2.50037	0.627707	3.98333	6.79561e-05	0.000839984
LOC_Os03g03600	280.611	4.13847	0.378694	10.9283	8.44406e-28	5.84171e-25
LOC_Os01g36240	15.5744	4.25439	1.26924	3.35192	0.000802546	0.00647713
LOC_Os05g34170	99.0058	2.78854	0.555839	5.01681	5.25373e-07	1.22428e-05
LOC_Os09g37540	34.2764	-3.16715	0.864028	-3.66556	0.000246796	0.00249136
LOC_Os03g62090	790.678	2.72595	0.401668	6.78658	1.14822e-11	7.20095e-10
LOC_Os05g50990	587.314	4.16127	0.373584	11.1388	8.12215e-29	5.9936e-26
LOC_Os05g02820	53.124	4.74844	0.80688	5.88494	3.98192e-09	1.52248e-07
LOC_Os11g24510	1371.95	-2.67692	0.308637	-8.67336	4.19541e-18	7.61295e-16
LOC_Os04g23550	153.746	2.34483	0.594139	3.94661	7.9267e-05	0.000952667
LOC_Os12g34320	89.7328	-2.18906	0.500798	-4.37113	1.23602e-05	0.000194894
LOC_Os07g26630	331.517	-2.03837	0.338291	-6.0255	1.68586e-09	7.01532e-08
LOC_Os07g08150	126.448	3.88737	0.618797	6.28213	3.33966e-10	1.6178e-08
LOC_Os03g19780	35.7752	3.66123	0.871292	4.20207	2.6448e-05	0.000372934
LOC_Os01g65100	658.568	-2.76572	0.364246	-7.59301	3.1256e-14	3.13293e-12
LOC_Os03g03550	23.2841	3.4374	0.955092	3.59903	0.000319408	0.0030677
LOC_Os04g51920	67.5565	-2.72661	0.616186	-4.42498	9.64523e-06	0.000158285
LOC_Os12g44030	140.554	2.12439	0.592083	3.588	0.000333226	0.00317289
LOC_Os04g44320	165.594	-2.21092	0.433415	-5.10117	3.37552e-07	8.22987e-06
LOC_Os05g42340	16.3314	3.69485	1.11206	3.32253	0.000892063	0.00705555
LOC_Os08g43270	144.161	3.43247	0.496459	6.91391	4.71486e-12	3.17257e-10
LOC_Os01g02900	486.193	2.61889	0.337034	7.77041	7.82351e-15	8.78165e-13
LOC_Os04g31350	11.3055	7.26959	1.89161	3.84307	0.000121503	0.00136007
LOC_Os07g35230	54.3111	-2.75966	0.708286	-3.89625	9.76932e-05	0.001134
LOC_Os10g02340	657.179	2.006	0.295356	6.7918	1.1074e-11	6.98451e-10
LOC_Os10g41930	965.41	2.37584	0.277106	8.57376	1.00158e-17	1.68811e-15
LOC_Os03g05920	135.326	2.189	0.436189	5.01847	5.20858e-07	1.21761e-05
LOC_Os06g24404	481.606	4.45809	0.328246	13.5816	5.1515e-42	1.6292e-38
LOC_Os01g42170	37.129	-4.04763	0.96522	-4.19348	2.74711e-05	0.000384908
LOC_Os12g41600	108.206	2.15342	0.580804	3.70766	0.000209183	0.00216068
LOC_Os10g32980	151.168	8.57087	1.16546	7.35408	1.92252e-13	1.63068e-11
LOC_Os02g52210	2919.55	2.72185	0.355444	7.65761	1.89425e-14	1.98743e-12
LOC_Os06g01250	3574.99	2.76916	0.250479	11.0554	2.06337e-28	1.47352e-25
LOC_Os09g24408	111.194	2.94091	0.477531	6.15858	7.33995e-10	3.31616e-08
LOC_Os09g26660	482.879	2.02829	0.33442	6.06511	1.31864e-09	5.5604e-08
LOC_Os01g58910	35.7257	-3.26347	0.956234	-3.41283	0.000642919	0.00544073
LOC_Os02g39080	81.9788	-2.58732	0.534172	-4.84361	1.27499e-06	2.69845e-05
LOC_Os10g02490	36.0951	-3.59314	0.826169	-4.34916	1.36658e-05	0.000212454
LOC_Os02g04540	40.88	2.53708	0.775695	3.27072	0.00107276	0.00820335
LOC_Os03g64050	1041.78	3.68681	0.34107	10.8096	3.10124e-27	1.90709e-24
LOC_Os07g25024	61.203	2.6462	0.584519	4.52714	5.97871e-06	0.00010463
LOC_Os02g56950	38.8697	3.00721	0.726683	4.13827	3.49929e-05	0.000474676
LOC_Os02g52930	24.3771	4.18	1.15638	3.61473	0.000300666	0.00291808
LOC_Os06g05550	78.0395	3.51414	0.744968	4.71717	2.39146e-06	4.66125e-05
LOC_Os03g53800	5257.34	2.20894	0.265793	8.31075	9.50965e-17	1.41292e-14
LOC_Os01g71310	426.484	3.24014	0.364648	8.88565	6.35464e-19	1.39286e-16
LOC_Os01g66530	45.9799	3.33481	0.69635	4.78899	1.67625e-06	3.41701e-05
LOC_Os01g64310	1350.93	3.5395	0.313148	11.303	1.26839e-29	1.12319e-26
LOC_Os01g11550	81.0268	3.6239	0.640443	5.65842	1.5277e-08	5.17127e-07
LOC_Os12g15222	35.3251	-2.98032	0.846135	-3.52227	0.00042787	0.00389915
LOC_Os04g49520	111.505	2.14006	0.524252	4.08212	4.46268e-05	0.000587016
LOC_Os01g08130	212.762	2.23617	0.441857	5.06084	4.17409e-07	1.00115e-05
LOC_Os06g28780	9.12771	6.96065	1.98377	3.5088	0.000450141	0.00406145
LOC_Os03g46440	1222.91	2.82582	0.437904	6.45307	1.09605e-10	5.86096e-09
LOC_Os03g16780	656.812	-2.62263	0.321136	-8.16673	3.16872e-16	4.46809e-14
LOC_Os06g11760	29.819	3.51929	0.839298	4.19314	2.75121e-05	0.000385238
LOC_Os01g43110	71.9715	2.99728	0.559658	5.35557	8.52885e-08	2.41447e-06
LOC_Os12g03230	132.434	5.23005	0.682858	7.65906	1.87297e-14	1.97447e-12
LOC_Os04g45900	703.696	2.06308	0.311187	6.62972	3.36327e-11	1.96974e-09
LOC_Os03g58040	746.591	2.1252	0.352596	6.02731	1.66714e-09	6.9505e-08
LOC_Os05g48150	61.9479	2.63415	0.572392	4.60201	4.18432e-06	7.64926e-05
LOC_Os06g08720	647.254	-2.34329	0.344598	-6.80007	1.04572e-11	6.65232e-10
LOC_Os05g04740	509.744	4.17496	0.39317	10.6187	2.43876e-26	1.21447e-23
LOC_Os06g50950	204.243	2.62193	0.504976	5.19218	2.07843e-07	5.38961e-06
LOC_Os07g05365	59.7945	-5.25296	0.889802	-5.90352	3.55835e-09	1.37959e-07
LOC_Os05g38290	71.6606	2.25099	0.565592	3.97988	6.89507e-05	0.000850379
LOC_Os03g60509	1475.86	2.57438	0.312038	8.25023	1.5809e-16	2.24346e-14
LOC_Os04g10924	86.1911	-2.89678	0.778131	-3.72273	0.000197078	0.0020464
LOC_Os08g26230	106.127	-3.7259	0.562858	-6.6196	3.60177e-11	2.09832e-09
LOC_Os03g58364	17.8342	-4.81594	1.45148	-3.31795	0.000906809	0.00715429
LOC_Os02g47470	2593.67	3.02563	0.277364	10.9085	1.04982e-27	6.83559e-25
LOC_Os01g59819	32.3685	2.43376	0.756269	3.21812	0.00129035	0.00956979
LOC_Os09g24402	61.1401	2.46899	0.616214	4.00672	6.15686e-05	0.000773995
LOC_Os07g46950	34.2712	-4.76659	1.10647	-4.30793	1.64792e-05	0.000249874
LOC_Os01g63190	5164.61	3.5533	0.304497	11.6694	1.82723e-31	2.2473e-28
LOC_Os03g19200	503.861	2.23051	0.367603	6.06771	1.29745e-09	5.49195e-08
LOC_Os06g14370	120.6	2.34033	0.524634	4.46089	8.16186e-06	0.0001373
LOC_Os11g18730	429.778	3.33414	0.38136	8.74276	2.27479e-18	4.34131e-16
LOC_Os03g32100	61.7579	-2.08224	0.581716	-3.57949	0.000344271	0.00325704
LOC_Os02g06630	23.682	8.33718	1.67383	4.98089	6.3292e-07	1.44557e-05
LOC_Os08g33720	434.389	3.62415	1.03883	3.48867	0.000485426	0.00431407
LOC_Os03g55530	483.97	-3.53924	0.455639	-7.76763	7.99657e-15	8.89588e-13
LOC_Os11g47980	374.264	-3.07602	0.506108	-6.0778	1.21844e-09	5.2275e-08
LOC_Os03g47860	36.319	-3.54917	1.00581	-3.52868	0.000417641	0.00382371
LOC_Os03g08550	1237.68	2.51927	0.332964	7.5662	3.84302e-14	3.78119e-12
LOC_Os05g24780	38.3171	3.6144	0.785113	4.60367	4.15115e-06	7.60116e-05
LOC_Os08g41890	29.0714	4.37473	1.02295	4.2766	1.89773e-05	0.000281582
LOC_Os10g36880	131.507	2.34001	0.531103	4.40595	1.05322e-05	0.000170814
LOC_Os08g43020	12.781	7.44989	1.84656	4.03447	5.4725e-05	0.000698492
LOC_Os06g12250	70.4887	2.17346	0.534747	4.06446	4.81434e-05	0.000628789
LOC_Os01g56330	1086.37	3.274	0.3121	10.4902	9.5799e-26	4.15843e-23
LOC_Os09g32010	59.2685	3.43477	0.758403	4.52895	5.9277e-06	0.000103984
LOC_Os06g46799	443.033	2.69473	0.393194	6.85342	7.21027e-12	4.75062e-10
LOC_Os01g45110	18.8335	6.52235	1.91159	3.41201	0.000644861	0.00544883
LOC_Os09g33710	42.1163	7.72939	1.54558	5.00096	5.70443e-07	1.31684e-05
LOC_Os02g21700	125.044	2.77815	0.583282	4.76296	1.90774e-06	3.82204e-05
LOC_Os09g38239	23.9437	8.35462	1.66862	5.0069	5.53133e-07	1.28089e-05
LOC_Os09g25850	374.215	2.153	0.328239	6.55923	5.40847e-11	3.0544e-09
LOC_Os05g05030	64.3005	4.80272	0.767972	6.25377	4.0065e-10	1.89927e-08
LOC_Os07g48060	83.2513	-2.93602	0.551894	-5.3199	1.03825e-07	2.87668e-06
LOC_Os04g14680	69.5613	2.29384	0.69394	3.30552	0.000947989	0.0074079
LOC_Os08g39680	89.5818	-2.18711	0.511974	-4.27192	1.93796e-05	0.000286974
LOC_Os07g48610	370.787	2.62727	0.429086	6.12295	9.18612e-10	4.08358e-08
LOC_Os05g50190	386.054	-2.4104	0.377144	-6.3912	1.64593e-10	8.61408e-09
LOC_Os05g18470	150.029	2.04704	0.412442	4.96321	6.93389e-07	1.56956e-05
LOC_Os08g04630	58.2986	2.59045	0.603614	4.29157	1.77414e-05	0.000265736
LOC_Os08g23810	52.1387	-2.03845	0.622044	-3.27702	0.0010491	0.00805022
LOC_Os01g73070	40.422	2.66597	0.824065	3.23515	0.0012158	0.00910223
LOC_Os02g17780	220.566	2.24513	0.505614	4.44041	8.97881e-06	0.000149005
LOC_Os03g11210	1188.97	3.67585	0.306844	11.9796	4.54756e-33	6.71159e-30
LOC_Os10g38160	9.27056	6.98218	2.0968	3.32992	0.000868711	0.00690292
LOC_Os03g08624	609.681	-2.93271	0.37186	-7.88659	3.10556e-15	3.75688e-13
LOC_Os07g49510	104.73	2.22018	0.55709	3.98531	6.73917e-05	0.000834406
LOC_Os12g12580	971.921	2.08262	0.278579	7.47588	7.66915e-14	7.0448e-12
LOC_Os11g13930	24.8404	2.94722	0.880276	3.34806	0.000813786	0.00653345
LOC_Os08g17500	37.6148	5.24237	1.02619	5.10858	3.24592e-07	7.94012e-06
LOC_Os09g26590	27.8953	7.13295	1.60701	4.43864	9.05282e-06	0.000150121
LOC_Os12g02200	1993.93	2.68924	0.329894	8.15183	3.58472e-16	4.9911e-14
LOC_Os10g41270	59.8497	-2.68673	0.664461	-4.04348	5.26646e-05	0.000678237
LOC_Os07g03120	27.8947	8.57394	1.6383	5.23344	1.66388e-07	4.42197e-06
LOC_Os06g18790	84.7477	3.58155	0.534006	6.70696	1.98726e-11	1.19549e-09
LOC_Os01g02940	367.185	4.92738	0.483757	10.1857	2.29815e-24	8.34039e-22
LOC_Os07g25018	126.828	2.51109	0.516497	4.86177	1.1634e-06	2.48604e-05
LOC_Os12g10580	109.703	2.81579	0.485188	5.80349	6.49468e-09	2.37651e-07
LOC_Os11g34130	71.4749	3.65966	0.612068	5.97918	2.24261e-09	9.10951e-08
LOC_Os05g48900	1791.65	3.75572	0.951781	3.946	7.94688e-05	0.00095354
LOC_Os09g02270	29.1961	-2.9141	0.867429	-3.35947	0.000780917	0.0063349
LOC_Os11g47460	810.666	-2.40401	0.327397	-7.34281	2.09156e-13	1.74728e-11
LOC_Os09g28850	399.052	2.42137	0.406938	5.95022	2.67778e-09	1.0662e-07
LOC_Os09g25784	193.931	2.72678	0.604871	4.50803	6.54335e-06	0.000113435
LOC_Os05g39320	15.9414	6.29199	1.71283	3.67345	0.000239293	0.00243115
LOC_Os01g42960	62.5595	2.33296	0.662974	3.51892	0.0004333	0.003941
LOC_Os10g05088	79.4243	-3.06374	0.750418	-4.08272	4.45122e-05	0.000585857
LOC_Os04g21790	80.9783	-3.59058	0.669526	-5.36287	8.19082e-08	2.3307e-06
LOC_Os04g54280	36.2395	3.89143	0.890243	4.3712	1.23564e-05	0.000194894
LOC_Os01g69950	3134.47	2.05838	0.365527	5.63127	1.78892e-08	5.95537e-07
LOC_Os08g22340	65.2606	-3.32479	0.680079	-4.88883	1.01435e-06	2.19507e-05
LOC_Os09g09510	34.2285	-3.0418	0.802107	-3.79227	0.000149277	0.00162314
LOC_Os03g09070	80.8381	2.13833	0.511723	4.1787	2.93186e-05	0.000406167
LOC_Os05g08370	2070.64	2.32315	0.34763	6.68281	2.34397e-11	1.39117e-09
LOC_Os03g40770	15.7927	-7.11748	1.75483	-4.05593	4.99352e-05	0.000648748
LOC_Os03g55250	368.039	-2.32483	0.355154	-6.54599	5.91011e-11	3.29567e-09
LOC_Os07g14850	740.238	2.23378	0.328709	6.79563	1.07841e-11	6.82111e-10
LOC_Os04g46830	19.243	8.03982	1.7235	4.66482	3.08888e-06	5.8346e-05
LOC_Os03g16500	7.85424	6.74816	2.07144	3.25771	0.00112315	0.00852124
LOC_Os10g39660	88.9551	3.18262	0.623171	5.10713	3.27093e-07	7.99248e-06
LOC_Os09g29100	11.8891	5.89684	1.80167	3.27299	0.00106416	0.00814602
LOC_Os04g30240	240.815	-7.01427	0.712926	-9.83872	7.66835e-23	2.3578e-20
LOC_Os11g08830	30.1767	-2.86106	0.887848	-3.22247	0.00127092	0.00945098
LOC_Os03g40670	306.52	2.38426	0.392934	6.06783	1.29647e-09	5.49195e-08
LOC_Os03g12110	42.8906	3.33319	0.784226	4.2503	2.13486e-05	0.000311475
LOC_Os04g32740	91.961	-4.14106	0.589185	-7.02846	2.08825e-12	1.45377e-10
LOC_Os08g10320	3355.59	-2.18752	0.281997	-7.75722	8.68079e-15	9.56096e-13
LOC_Os09g24412	60.2359	2.83742	0.593447	4.78125	1.74207e-06	3.53168e-05
LOC_Os03g21560	8048.17	2.009	0.330775	6.07362	1.25057e-09	5.33488e-08
LOC_Os01g67640	8.13995	6.79592	2.0184	3.36698	0.000759956	0.00618981
LOC_Os01g58100	61.2892	4.70834	0.908541	5.18231	2.19158e-07	5.6481e-06
LOC_Os11g04720	2318.04	2.08261	0.433956	4.79914	1.5935e-06	3.26639e-05
LOC_Os07g31500	52.415	-2.20692	0.6259	-3.52599	0.000421899	0.00385473
LOC_Os07g31110	31.897	3.31277	0.822322	4.02856	5.61201e-05	0.000713195
LOC_Os03g60350	365.5	2.07504	0.340324	6.09726	1.07903e-09	4.70227e-08
LOC_Os04g47360	1109.1	-2.97936	0.467426	-6.37397	1.84201e-10	9.57238e-09
LOC_Os06g21210	267.998	-3.76921	0.392469	-9.60385	7.7014e-22	2.27325e-19
LOC_Os05g39350	280.476	3.16739	0.409399	7.73669	1.02042e-14	1.11281e-12
LOC_Os10g39150	3136.33	2.94874	0.282896	10.4234	1.93845e-25	7.80243e-23
LOC_Os07g38470	21.9445	8.2267	1.7032	4.83013	1.36441e-06	2.86036e-05
LOC_Os03g24160	48.6944	3.31659	0.667762	4.96673	6.80926e-07	1.54762e-05
LOC_Os04g04060	113.476	3.60378	0.605239	5.9543	2.61181e-09	1.04401e-07
LOC_Os02g48570	74.0084	2.89233	0.588221	4.91708	8.78449e-07	1.93889e-05
LOC_Os04g51820	1133.49	3.54934	0.447085	7.93885	2.04057e-15	2.55221e-13
LOC_Os07g20300	496.513	4.54358	0.404514	11.2322	2.83296e-29	2.23986e-26
LOC_Os04g44200	100.966	2.07595	0.480132	4.32371	1.53425e-05	0.000235082
LOC_Os08g15266	63.3931	2.37586	0.563829	4.2138	2.51109e-05	0.000356578
LOC_Os01g61510	104.74	2.7707	0.534751	5.18128	2.20367e-07	5.67265e-06
LOC_Os02g48870	153.286	2.09794	0.557519	3.76299	0.000167896	0.00179559
LOC_Os07g20280	15.5313	5.30345	1.44244	3.67672	0.000236251	0.00240355
LOC_Os05g27050	50.4994	-2.69753	0.684006	-3.94372	8.0226e-05	0.000960542
LOC_Os04g49650	18.2803	5.53961	1.39122	3.98185	6.83811e-05	0.000844281
LOC_Os02g46460	954.493	-3.48208	0.993234	-3.5058	0.000455244	0.00409849
LOC_Os03g13200	59.6641	7.22552	1.17689	6.13952	8.27719e-10	3.70183e-08
LOC_Os06g15680	74.076	4.01499	0.81541	4.9239	8.48382e-07	1.8838e-05
LOC_Os08g40020	9.75695	-6.41924	1.94533	-3.29981	0.000967496	0.00752052
LOC_Os07g44780	25.2143	3.05683	0.904762	3.3786	0.000728556	0.0059936
LOC_Os05g32110	1121.94	2.28379	0.323462	7.06044	1.65973e-12	1.18145e-10
LOC_Os01g70240	228.745	4.85895	0.491947	9.87697	5.23919e-23	1.65693e-20
LOC_Os09g25610	210.323	6.89929	2.0152	3.42363	0.000617914	0.00525322
LOC_Os12g43570	33.4604	-3.68159	1.01711	-3.61967	0.000294979	0.00287676
LOC_Os08g12880	92.3385	3.13839	0.518163	6.05676	1.38891e-09	5.84558e-08
LOC_Os01g35330	102.115	-3.16339	0.541351	-5.84351	5.11115e-09	1.91456e-07
LOC_Os08g14950	44.8723	-2.82288	0.751691	-3.75538	0.00017308	0.0018386
LOC_Os05g40010	1518.59	2.43996	0.270912	9.00648	2.12786e-19	5.01133e-17
LOC_Os05g02310	248.356	3.48093	0.374916	9.28456	1.6237e-20	4.22887e-18
LOC_Os12g02540	289.504	-3.00867	0.387221	-7.76991	7.85421e-15	8.78165e-13
LOC_Os03g57460	300.785	4.93602	0.465144	10.6118	2.62611e-26	1.23695e-23
LOC_Os04g33370	11.0436	7.23829	1.87933	3.85153	0.000117384	0.00132179
LOC_Os04g55430	69.8596	-2.39209	0.574317	-4.16511	3.11209e-05	0.000427391
LOC_Os07g10420	696.584	-2.417	0.356714	-6.77574	1.23772e-11	7.69681e-10
LOC_Os08g40270	29.4072	3.78073	0.919212	4.11301	3.90538e-05	0.00052177
LOC_Os05g33940	3786.37	2.9977	0.28948	10.3555	3.95252e-25	1.5351e-22
LOC_Os03g18740	472.463	2.30888	0.36337	6.35407	2.09694e-10	1.07402e-08
LOC_Os04g57550	2079.95	2.2275	0.302541	7.36266	1.80288e-13	1.54698e-11
LOC_Os12g03180	50.6121	3.16767	0.669645	4.73038	2.24101e-06	4.39551e-05
LOC_Os09g23399	121.503	-2.38553	0.500044	-4.77064	1.8364e-06	3.69683e-05
LOC_Os12g02370	588.932	3.56565	0.352127	10.126	4.23435e-24	1.46469e-21
LOC_Os08g17320	85.1024	-2.41183	0.539531	-4.47024	7.81313e-06	0.000132238
LOC_Os01g68300	8117.99	-2.41024	0.339931	-7.09037	1.33751e-12	9.74006e-11
LOC_Os05g15510	218.264	-3.11923	0.394665	-7.90349	2.71211e-15	3.33559e-13
LOC_Os01g42690	103.08	2.19542	0.476063	4.61161	3.99558e-06	7.35891e-05
LOC_Os05g41630	260.565	2.38287	0.430973	5.52904	3.21992e-08	1.00257e-06
LOC_Os06g41910	15.0557	4.67732	1.40238	3.33526	0.000852185	0.00678866
LOC_Os06g50920	122.738	-2.30309	0.465911	-4.9432	7.68525e-07	1.72028e-05
LOC_Os02g17760	30.1015	-3.49082	0.882622	-3.95505	7.65172e-05	0.000927033
LOC_Os04g55610	229.397	-2.05625	0.417231	-4.92832	8.29382e-07	1.84531e-05
LOC_Os01g72810	80.4098	2.80721	0.611371	4.59166	4.39724e-06	7.98222e-05
LOC_Os02g01380	184.446	3.24911	0.418475	7.76415	8.21915e-15	9.09778e-13
LOC_Os12g10184	40.2314	-2.38585	0.716202	-3.33125	0.000864562	0.00687241
LOC_Os10g21352	60.7334	2.63729	0.582516	4.52741	5.97116e-06	0.00010458
LOC_Os01g12130	176.777	2.01759	0.474704	4.2502	2.13578e-05	0.000311475
LOC_Os04g48870	18.7558	6.55797	1.71293	3.8285	0.000128924	0.00143136
LOC_Os10g35980	121.831	2.77109	0.482773	5.73996	9.46995e-09	3.33831e-07
LOC_Os07g06610	180.539	2.1194	0.385101	5.5035	3.7233e-08	1.148e-06
LOC_Os02g27490	498.062	3.39334	0.341921	9.92434	3.2624e-23	1.07795e-20
LOC_Os09g09500	52.5417	-3.15862	0.676071	-4.67203	2.98237e-06	5.64787e-05
LOC_Os03g54040	83.5072	2.78469	0.554815	5.01913	5.19059e-07	1.21469e-05
LOC_Os05g32740	55.6894	3.75234	0.736328	5.09602	3.46869e-07	8.42918e-06
LOC_Os04g43710	161.63	-4.51004	0.520226	-8.66939	4.34446e-18	7.75062e-16
LOC_Os03g10820	32.7414	2.70245	0.764699	3.534	0.000409319	0.00376152
LOC_Os02g53530	1062.84	2.32133	0.314488	7.3813	1.56749e-13	1.36083e-11
LOC_Os04g46440	153.67	2.81123	0.462271	6.08134	1.19185e-09	5.12333e-08
LOC_Os09g32470	80.7858	4.55192	0.667946	6.8148	9.43952e-12	6.07477e-10
LOC_Os02g38230	137.141	4.65848	0.543604	8.56963	1.03821e-17	1.72812e-15
LOC_Os10g36270	28.5399	-3.03603	0.904603	-3.3562	0.000790219	0.00639395
LOC_Os05g46610	54.0588	2.64287	0.76344	3.46179	0.000536586	0.00466024
LOC_Os04g25800	498.422	-2.26579	0.308168	-7.35245	1.946e-13	1.63804e-11
LOC_Os02g34410	75.9446	2.54529	0.740959	3.43513	0.000592265	0.00506424
LOC_Os10g40720	1985.13	4.82012	0.370443	13.0118	1.04856e-38	2.57922e-35
LOC_Os07g07290	102.359	-2.41411	0.693979	-3.47866	0.000503932	0.00444287
LOC_Os10g39140	4994.15	3.21633	0.410499	7.83517	4.68207e-15	5.48421e-13
LOC_Os08g39580	18.4301	-5.88048	1.70345	-3.4521	0.000556245	0.0048078
LOC_Os02g07110	158.382	2.52357	0.478424	5.27477	1.32924e-07	3.61951e-06
LOC_Os05g06720	81.3703	2.99364	0.55175	5.42573	5.77191e-08	1.70599e-06
LOC_Os03g03724	90.778	3.527	0.594126	5.93645	2.91253e-09	1.15138e-07
LOC_Os11g02240	2429.97	2.4874	0.315061	7.89498	2.90356e-15	3.55133e-13
LOC_Os05g21020	51.0244	-2.70267	0.67844	-3.98365	6.78643e-05	0.000839318
LOC_Os10g42202	18.9327	-7.38065	1.71784	-4.29647	1.73537e-05	0.000260812
LOC_Os06g37560	5214.21	2.09408	0.272373	7.68829	1.49117e-14	1.6025e-12
LOC_Os10g16560	203.99	-2.38038	0.428844	-5.5507	2.84534e-08	8.9986e-07
LOC_Os01g65630	16.9547	4.3839	1.20253	3.64556	0.000266812	0.0026535
LOC_Os01g50470	38.3873	2.98103	0.835075	3.56978	0.000357282	0.00336003
LOC_Os02g32650	12.5912	5.98338	1.82508	3.27842	0.00104391	0.00802155
LOC_Os12g34524	32.1786	8.78194	1.6487	5.3266	1.00067e-07	2.78652e-06
LOC_Os06g46350	21.3023	6.74454	1.65788	4.06817	4.73841e-05	0.000619604
LOC_Os02g56380	74.656	5.84428	1.80794	3.23256	0.00122687	0.00916961
LOC_Os01g64020	82.4674	-2.84276	0.573313	-4.95848	7.10457e-07	1.60491e-05
LOC_Os05g11320	1591.2	-5.4844	1.53896	-3.56371	0.000365653	0.00342393
LOC_Os04g54610	14.5266	4.56785	1.389	3.2886	0.00100688	0.00778024
LOC_Os03g27040	718.795	2.78445	0.294358	9.45941	3.09695e-21	8.90395e-19
LOC_Os09g07154	18.9551	3.96136	1.16229	3.40825	0.000653814	0.00550766
LOC_Os10g07556	57.4221	-4.29383	0.733553	-5.85347	4.8143e-09	1.81257e-07
LOC_Os08g17160	76.0463	6.97808	0.983955	7.09187	1.32308e-12	9.66676e-11
LOC_Os12g32360	314.753	-2.39883	0.371533	-6.45657	1.07099e-10	5.74084e-09
LOC_Os09g29130	319.999	2.82351	0.399657	7.06484	1.60797e-12	1.15201e-10
LOC_Os05g10210	96.5844	10.3654	1.52418	6.80065	1.0415e-11	6.64459e-10
LOC_Os07g43990	111.237	2.6485	0.552058	4.7975	1.60659e-06	3.28713e-05
LOC_Os01g70820	1497.02	2.69014	0.318291	8.45182	2.86787e-17	4.66831e-15
LOC_Os09g08510	58.5952	3.60149	0.676092	5.32692	9.98944e-08	2.78522e-06
LOC_Os05g48270	198.858	3.49402	0.436919	7.99694	1.27546e-15	1.66095e-13
LOC_Os05g13860	89.855	2.66009	0.490221	5.42631	5.75301e-08	1.70267e-06
LOC_Os05g16920	53.726	-5.82905	1.02002	-5.71466	1.09927e-08	3.83238e-07
LOC_Os01g50080	2780.13	2.19404	0.302832	7.24509	4.32162e-13	3.4291e-11
LOC_Os07g37730	17.066	6.42254	1.81053	3.54733	0.000389158	0.00360619
LOC_Os01g55340	20.1599	6.66405	1.66336	4.00637	6.1659e-05	0.000774344
LOC_Os07g48620	63.3285	2.65923	0.63907	4.16109	3.16727e-05	0.000433624
LOC_Os03g42600	40.0965	-5.98787	1.2155	-4.92628	8.38112e-07	1.86286e-05
LOC_Os06g45940	102.133	2.1415	0.639278	3.34988	0.000808465	0.00651087
LOC_Os06g21030	47.9547	3.50383	0.728462	4.8099	1.51006e-06	3.11264e-05
LOC_Os12g05260	882.485	2.25883	0.282625	7.99232	1.32426e-15	1.70444e-13
LOC_Os05g24800	37.7042	3.72307	0.786985	4.7308	2.23632e-06	4.39288e-05
LOC_Os05g44610	91.301	2.28596	0.502461	4.54953	5.37649e-06	9.56243e-05
LOC_Os03g07450	163.86	3.73818	0.450946	8.28963	1.13605e-16	1.6546e-14
LOC_Os11g38170	64.2552	-2.17661	0.658388	-3.30597	0.000946494	0.00740406
LOC_Os05g10840	87.8642	3.07711	0.544596	5.65027	1.60199e-08	5.38162e-07
LOC_Os08g39270	229.116	2.72423	0.363969	7.4848	7.16564e-14	6.63736e-12
LOC_Os06g12560	126.621	2.48663	0.434458	5.72353	1.04336e-08	3.65473e-07
LOC_Os07g05470	377.995	4.06625	0.351919	11.5545	7.00499e-31	7.3846e-28
LOC_Os09g32730	51.824	-5.36951	0.95746	-5.60807	2.04591e-08	6.6803e-07
LOC_Os06g40180	60.6309	2.09345	0.559382	3.74244	0.000182242	0.00191989
LOC_Os01g16030	71.949	4.45305	0.623687	7.13988	9.34153e-13	7.01026e-11
LOC_Os05g03490	69.8424	-2.32355	0.577021	-4.0268	5.65418e-05	0.000717731
LOC_Os01g37470	115.115	-4.68666	0.611328	-7.66635	1.76956e-14	1.87438e-12
LOC_Os07g03368	52.3219	-3.71455	0.847477	-4.38307	1.17017e-05	0.000185833
LOC_Os04g34140	1300.53	2.68819	0.304247	8.83557	9.9586e-19	2.06041e-16
LOC_Os03g64230	20.8628	5.73374	1.41063	4.06466	4.81035e-05	0.00062864
LOC_Os02g52840	12.568	4.99885	1.53392	3.25888	0.00111853	0.00850051
LOC_Os08g10310	38.9602	-3.08441	0.927779	-3.32451	0.000885753	0.00701818
LOC_Os03g04470	313.307	3.75033	0.366645	10.2288	1.47385e-24	5.43803e-22
LOC_Os03g16020	91.5364	2.32068	0.505909	4.58715	4.49327e-06	8.11354e-05
LOC_Os02g43970	61.5036	4.64334	0.679385	6.83462	8.2222e-12	5.40128e-10
LOC_Os08g08850	1318.25	2.48306	0.294316	8.43671	3.26404e-17	5.2744e-15
LOC_Os07g41310	150.477	2.933	0.444697	6.59551	4.238e-11	2.41807e-09
LOC_Os10g42660	21.8152	5.21581	1.25435	4.15817	3.20801e-05	0.000438118
LOC_Os05g51690	1122.58	2.18839	0.275834	7.93374	2.12637e-15	2.64459e-13
LOC_Os02g38890	58.8653	3.46018	0.660206	5.24106	1.5966e-07	4.27394e-06
LOC_Os08g02700	330.533	-2.16272	0.424662	-5.0928	3.52807e-07	8.56409e-06
LOC_Os04g34180	63.6775	-4.12351	0.812942	-5.07234	3.92961e-07	9.46612e-06
LOC_Os05g08480	453.986	2.08069	0.468116	4.44482	8.79637e-06	0.000146307
LOC_Os08g37660	2945.61	2.17105	0.342563	6.33767	2.33271e-10	1.17903e-08
LOC_Os04g43440	160.692	3.2452	0.516557	6.28236	3.33465e-10	1.6178e-08
LOC_Os01g59090	1456.3	2.70926	0.280245	9.66747	4.14502e-22	1.24003e-19
LOC_Os01g73250	3585.91	-5.13558	1.41026	-3.64157	0.000270977	0.00268647
LOC_Os07g05940	374.008	4.82471	0.377357	12.7855	1.97538e-37	4.3731e-34
LOC_Os03g43440	1015.33	-2.27567	0.405377	-5.61373	1.9801e-08	6.49414e-07
LOC_Os03g40460	20.6817	-7.50868	1.70583	-4.40177	1.07373e-05	0.000173505
LOC_Os03g30250	46.5163	5.81562	1.06067	5.483	4.18184e-08	1.26645e-06
LOC_Os04g35520	1248.18	-2.34836	0.281971	-8.32836	8.19669e-17	1.25144e-14
LOC_Os02g46970	762.663	3.39077	0.381162	8.89589	5.79527e-19	1.28296e-16
LOC_Os03g51030	341.756	-2.10763	0.36419	-5.78717	7.15839e-09	2.59366e-07
LOC_Os09g36350	659.045	2.1063	0.39571	5.32284	1.02159e-07	2.83408e-06
LOC_Os04g41350	265.881	-2.77891	0.444697	-6.24899	4.13107e-10	1.94997e-08
LOC_Os11g40009	94.4666	2.97285	0.502451	5.91669	3.28482e-09	1.28253e-07
LOC_Os05g31040	467.952	-2.6544	0.337142	-7.87324	3.45564e-15	4.15766e-13
LOC_Os01g45550	153.818	2.28938	0.60943	3.7566	0.000172239	0.00183319
LOC_Os08g29580	28.2342	-3.37843	0.902418	-3.74375	0.000181293	0.00191209
LOC_Os01g50010	743.574	2.00403	0.321425	6.23482	4.52288e-10	2.11239e-08
LOC_Os08g33710	1038.92	2.47617	0.316417	7.82565	5.05036e-15	5.88447e-13
LOC_Os07g29310	68.9669	3.31565	0.572057	5.79602	6.79083e-09	2.47262e-07
LOC_Os07g48596	132.627	3.01869	0.442714	6.8186	9.19294e-12	5.95068e-10
LOC_Os10g40934	395.629	-3.19636	0.361092	-8.85193	8.60223e-19	1.79657e-16
LOC_Os08g40850	138.428	2.07331	0.498436	4.15962	3.18774e-05	0.000435887
LOC_Os05g48040	148.404	-2.30368	0.424771	-5.42335	5.84915e-08	1.72192e-06
LOC_Os11g25330	125.323	2.43564	0.550031	4.42819	9.50277e-06	0.000156452
LOC_Os06g41060	36.8675	3.25144	0.74305	4.3758	1.20987e-05	0.000191315
LOC_Os05g38420	36.7367	8.97159	1.59722	5.61701	1.94296e-08	6.40077e-07
LOC_Os06g48200	2646.4	2.2242	0.302286	7.35793	1.86778e-13	1.59648e-11
LOC_Os04g38850	254.226	2.51093	0.401272	6.25742	3.91394e-10	1.86337e-08
LOC_Os01g21250	17175.7	2.31346	0.246007	9.40402	5.25158e-21	1.4353e-18
LOC_Os05g01140	58.2014	2.43138	0.599875	4.05314	5.05356e-05	0.000654721
LOC_Os11g42220	174.234	11.2179	1.51075	7.42538	1.12454e-13	1.00383e-11
LOC_Os06g03640	495.092	3.88804	1.00299	3.87643	0.000105999	0.00121334
LOC_Os01g06580	128.514	4.44589	0.614298	7.23734	4.57572e-13	3.60488e-11
LOC_Os10g16974	627.392	3.04915	0.397283	7.67502	1.65392e-14	1.76031e-12
LOC_Os04g52260	71169.4	2.65225	0.264675	10.0208	1.23528e-23	4.14343e-21
LOC_Os07g36630	135.714	4.99605	0.540917	9.23625	2.55276e-20	6.57129e-18
LOC_Os05g09724	508.999	6.42668	1.43269	4.48575	7.26564e-06	0.000124206
LOC_Os04g16775	112.965	3.02189	0.485291	6.22695	4.75591e-10	2.2009e-08
LOC_Os03g32470	379.764	6.44476	0.447028	14.4169	4.05092e-47	1.49466e-43
LOC_Os06g12280	57.9821	2.33373	0.583862	3.99705	6.4136e-05	0.000800362
LOC_Os06g05320	21.9666	3.95055	1.02697	3.84681	0.000119663	0.00134268
LOC_Os06g45410	49.799	2.11424	0.657968	3.21329	0.00131222	0.00970808
LOC_Os03g08520	327.031	2.55998	0.425266	6.01971	1.74727e-09	7.25721e-08
LOC_Os08g15264	137.448	2.69136	0.426626	6.30849	2.81764e-10	1.38924e-08
LOC_Os02g51470	22977.8	2.78417	0.268365	10.3746	3.23622e-25	1.27935e-22
LOC_Os04g44240	14.9973	-7.04634	1.81418	-3.88404	0.000102734	0.0011827
LOC_Os06g49750	820.935	3.13282	0.308346	10.1601	2.98811e-24	1.06695e-21
LOC_Os01g68740	147.063	-2.96579	0.543678	-5.45505	4.89595e-08	1.46271e-06
LOC_Os02g13870	29.4649	4.29402	0.977023	4.395	1.10774e-05	0.000177447
LOC_Os01g71320	438.482	2.16145	0.363327	5.94904	2.69714e-09	1.07198e-07
LOC_Os10g02650	50.2885	-2.41581	0.669558	-3.60807	0.000308482	0.00298478
LOC_Os05g04380	1093.82	3.37048	0.385745	8.73759	2.38131e-18	4.46757e-16
LOC_Os01g06560	66.9555	4.54825	0.668532	6.80334	1.02224e-11	6.54055e-10
LOC_Os10g40020	34.4465	-2.69418	0.776634	-3.46905	0.0005223	0.00456402
LOC_Os06g24040	100.317	-3.29314	0.540513	-6.09262	1.11076e-09	4.83103e-08
LOC_Os06g08080	204.675	2.391	0.454597	5.25961	1.44361e-07	3.88791e-06
LOC_Os09g34180	48.1995	3.3987	0.685881	4.95523	7.22459e-07	1.63036e-05
LOC_Os11g35850	30.5766	-4.99565	1.15974	-4.30758	1.65051e-05	0.00024996
LOC_Os08g31950	69.7162	6.16205	0.90851	6.78259	1.1804e-11	7.38185e-10
LOC_Os01g59360	12.4482	-6.77733	1.86009	-3.64354	0.000268909	0.00266956
LOC_Os10g31780	100.664	-2.28154	0.522461	-4.3669	1.26022e-05	0.000197864
LOC_Os01g68620	20.6837	6.69998	1.7003	3.94048	8.1319e-05	0.000971003
LOC_Os01g43330	3747.24	2.46284	0.26698	9.22483	2.84019e-20	7.14502e-18
LOC_Os04g44354	103.477	-2.41013	0.626927	-3.84435	0.000120874	0.0013542
LOC_Os07g44890	57.7948	-2.58886	0.709743	-3.6476	0.000264702	0.00263946
LOC_Os04g16816	146.098	2.80108	0.449846	6.22675	4.76209e-10	2.2009e-08
LOC_Os03g08999	180.046	-2.31986	0.520494	-4.45704	8.30986e-06	0.000139578
LOC_Os05g47540	367.623	-2.02372	0.445977	-4.53772	5.68645e-06	0.000100548
LOC_Os01g67820	107.318	2.9833	0.522337	5.71145	1.1202e-08	3.89921e-07
LOC_Os02g52010	5515.43	2.92998	0.255974	11.4464	2.45066e-30	2.35881e-27
LOC_Os04g34580	19.3001	-5.95162	1.80013	-3.30621	0.000945663	0.00740017
LOC_Os09g24406	120.66	2.49966	0.525115	4.76022	1.93381e-06	3.86728e-05
LOC_Os10g38710	3453.98	2.09443	0.377816	5.54351	2.96461e-08	9.33579e-07
LOC_Os07g07990	2656.55	3.25303	0.263585	12.3415	5.4146e-35	8.56203e-32
LOC_Os02g36619	12.49	-6.78197	1.85407	-3.65789	0.000254298	0.00255429
LOC_Os03g59210	47.5812	5.60759	0.952302	5.88845	3.89826e-09	1.50087e-07
LOC_Os10g30560	28.0376	-4.88701	1.18492	-4.12432	3.71824e-05	0.000501346
LOC_Os01g53640	37.0641	3.17216	0.882895	3.59291	0.000327012	0.0031233
LOC_Os02g48470	351.663	2.70098	0.384465	7.0253	2.1361e-12	1.47778e-10
LOC_Os06g37150	154.093	-2.36004	0.514117	-4.59047	4.42254e-06	8.01197e-05
LOC_Os01g54210	16.4107	7.80868	1.75001	4.46207	8.11711e-06	0.000136755

## Sheet: Table S4
Table S4. Differentially expressed genes between HN-L2 and HN-L3.
Gene ID	baseMean	log2FoldChange	lfcSE	stat	pvalue	padj
LOC_Os02g18080	73.8207	2.63514	0.571282	4.61267	3.97522e-06	0.000392909
LOC_Os12g24650	47.5315	5.89216	1.03223	5.7082	1.14175e-08	2.71865e-06
LOC_Os02g11070	326.373	2.17181	0.411043	5.28367	1.26619e-07	2.14145e-05
LOC_Os01g53350	159.398	2.22927	0.385415	5.78406	7.29181e-09	1.88633e-06
LOC_Os12g31860	521.909	-2.53767	0.452435	-5.60891	2.03601e-08	4.49079e-06
LOC_Os04g15580	269.695	2.09354	0.406729	5.14726	2.64322e-07	4.13329e-05
LOC_Os04g56910	68.5279	3.16758	0.565906	5.59735	2.17653e-08	4.75074e-06
LOC_Os07g35480	107.354	-2.22179	0.593996	-3.74041	0.000183721	0.00808365
LOC_Os06g11150	315.488	2.23946	0.352772	6.3482	2.17856e-10	9.31622e-08
LOC_Os06g27860	323.835	-2.00798	0.328834	-6.10636	1.01929e-09	3.62003e-07
LOC_Os08g14990	45.2102	-3.09473	0.721581	-4.28882	1.79621e-05	0.00129786
LOC_Os02g11770	117.961	-3.50886	0.599095	-5.85693	4.71515e-09	1.31735e-06
LOC_Os10g25040	136.542	4.61354	0.604321	7.63424	2.27152e-14	2.26654e-11
LOC_Os02g05744	53.1251	2.38848	0.619978	3.85252	0.000116907	0.00572353
LOC_Os01g44120	35.6298	3.53566	0.759683	4.65413	3.25355e-06	0.000326196
LOC_Os04g34530	131.415	-3.63973	0.466102	-7.80887	5.77046e-15	7.55436e-12
LOC_Os03g45920	161.235	-2.04485	0.554536	-3.68751	0.000226463	0.00954216
LOC_Os04g46970	718.04	3.50573	0.302397	11.5931	4.46575e-31	9.35752e-27
LOC_Os06g08090	105.293	-3.03275	0.671549	-4.51605	6.30026e-06	0.000561768
LOC_Os01g57004	51.652	2.48523	0.632562	3.92884	8.53556e-05	0.00442708
LOC_Os09g07350	37.4404	-3.05146	0.815269	-3.74288	0.000181921	0.00805298
LOC_Os07g40300	104.611	-3.44634	0.546761	-6.3032	2.91571e-10	1.17492e-07
LOC_Os01g72530	1689.12	2.74056	0.252667	10.8465	2.07128e-27	2.17008e-23
LOC_Os01g58194	176.496	2.24406	0.493513	4.54712	5.43848e-06	0.00049547
LOC_Os02g43640	32.9977	-5.07573	1.0628	-4.77582	1.78976e-06	0.000203818
LOC_Os04g49194	183.218	2.50989	0.446771	5.61785	1.93343e-08	4.30991e-06
LOC_Os06g50900	112.453	2.09669	0.438208	4.7847	1.71246e-06	0.000196081
LOC_Os09g31478	457.512	2.52951	0.318993	7.92965	2.19758e-15	3.54216e-12
LOC_Os03g22210	1072.35	3.00587	0.348418	8.62721	6.28646e-18	1.46363e-14
LOC_Os07g03730	71.9512	3.68383	0.722977	5.09536	3.48074e-07	5.28517e-05
LOC_Os10g30450	490.133	2.42459	0.311082	7.79405	6.48938e-15	7.55436e-12
LOC_Os08g07490	117.652	-2.13044	0.451815	-4.7153	2.41352e-06	0.000258025
LOC_Os03g45860	81.0107	4.9472	0.673589	7.34453	2.0648e-13	1.73063e-10
LOC_Os05g06920	13726.1	-2.00667	0.312044	-6.43071	1.27009e-10	5.66244e-08
LOC_Os03g06570	76.1878	-2.80836	0.506793	-5.54144	2.99988e-08	6.22371e-06
LOC_Os02g35365	521.275	2.03244	0.421017	4.82746	1.38284e-06	0.000161878
LOC_Os04g13210	158.336	2.50423	0.432908	5.78466	7.26593e-09	1.88633e-06
LOC_Os11g05490	114.428	2.00032	0.453574	4.41013	1.03308e-05	0.000826226
LOC_Os10g42960	401.291	2.34901	0.369672	6.3543	2.09375e-10	9.1401e-08
LOC_Os01g71670	104.102	2.74987	0.50745	5.41899	5.99364e-08	1.11142e-05
LOC_Os03g56160	758.198	2.3548	0.310781	7.57706	3.5347e-14	3.36664e-11
LOC_Os03g03810	46.2961	3.95584	0.728522	5.42995	5.63697e-08	1.05462e-05
LOC_Os09g26144	77.8055	2.05843	0.476944	4.31588	1.58967e-05	0.00117703
LOC_Os09g30454	187.246	2.37289	0.387097	6.12998	8.78922e-10	3.28874e-07
LOC_Os07g06860	83.734	-2.08697	0.494457	-4.22074	2.43503e-05	0.00166744
LOC_Os06g25910	78.8017	-2.43368	0.618819	-3.93279	8.39652e-05	0.00438755
LOC_Os11g44430	50.7186	2.5368	0.63017	4.02558	5.68362e-05	0.00317586
LOC_Os02g41510	44.9113	3.92838	0.772268	5.0868	3.64149e-07	5.45027e-05
LOC_Os04g32800	75.5165	-4.33623	0.639281	-6.78298	1.17724e-11	6.85221e-09
LOC_Os02g50740	144.304	-3.47904	0.416079	-8.36149	6.19306e-17	1.08141e-13
LOC_Os06g36560	67.8843	-4.28192	0.711681	-6.01663	1.7808e-09	5.92301e-07
LOC_Os04g27250	297.322	-2.53048	0.413258	-6.12325	9.16838e-10	3.31772e-07
LOC_Os05g37660	52.5211	-2.72964	0.723237	-3.7742	0.00016052	0.00724898
LOC_Os09g20880	62.6783	-2.44194	0.545374	-4.47755	7.55038e-06	0.000653644
LOC_Os01g64440	114.908	2.07372	0.441065	4.70162	2.58106e-06	0.000271777
LOC_Os10g30790	1255.16	2.26674	0.300896	7.53329	4.94775e-14	4.50762e-11
LOC_Os05g35340	160.296	-2.73632	0.390147	-7.01355	2.3234e-12	1.62282e-09
LOC_Os01g59150	58.8214	-3.42996	0.587397	-5.83926	5.24325e-09	1.42684e-06
LOC_Os03g32230	161.472	2.56678	0.521223	4.92454	8.45607e-07	0.000108472
LOC_Os06g08120	81.0102	-2.17196	0.485264	-4.47583	7.61139e-06	0.000653644
LOC_Os03g09020	48.5528	4.65201	0.786558	5.91438	3.3312e-09	9.83128e-07
LOC_Os04g40410	22.8573	3.9946	1.07788	3.70597	0.000210582	0.00896888
LOC_Os07g43800	1209.23	2.31018	0.256601	9.00301	2.19608e-19	6.57382e-16
LOC_Os12g24020	2684.08	-2.3793	0.255193	-9.32351	1.12551e-20	3.93064e-17
LOC_Os07g26660	52.5446	2.54065	0.684918	3.70941	0.000207739	0.00890175
LOC_Os06g11660	110.946	-2.6824	0.486305	-5.51588	3.47032e-08	6.99203e-06
LOC_Os06g35960	153.727	2.07868	0.562663	3.69436	0.000220445	0.00931289
LOC_Os01g31370	58.0964	2.85522	0.607621	4.69902	2.61418e-06	0.000273888
LOC_Os12g26520	79.0064	-2.37143	0.582662	-4.07	4.70135e-05	0.00277372
LOC_Os05g44090	39.5834	-2.95613	0.721822	-4.09537	4.21492e-05	0.00253792
LOC_Os01g59000	84.3714	3.16449	0.599816	5.27576	1.32204e-07	2.21616e-05
LOC_Os05g08910	167.949	2.2082	0.390631	5.65292	1.57745e-08	3.66401e-06
LOC_Os02g47090	77.5948	2.78149	0.574841	4.83872	1.30677e-06	0.000154701
LOC_Os01g72130	37.593	2.66615	0.703893	3.78772	0.000152039	0.00695595
LOC_Os01g60640	282.952	2.96535	0.347678	8.52902	1.4759e-17	2.81145e-14
LOC_Os06g50930	177.462	-2.11935	0.459587	-4.61143	3.99917e-06	0.000393421
LOC_Os03g20330	196.783	2.31346	0.427816	5.40761	6.38726e-08	1.17402e-05
LOC_Os06g03810	159.602	2.08602	0.451777	4.61737	3.88634e-06	0.000385945
LOC_Os02g32690	199.883	2.44033	0.387523	6.29727	3.02942e-10	1.19771e-07
LOC_Os03g47270	42.4836	5.75202	1.08218	5.3152	1.06541e-07	1.87601e-05
LOC_Os06g48160	80.2615	-3.16238	0.665466	-4.75213	2.01287e-06	0.00022435
LOC_Os03g21710	24.2179	3.79525	1.006	3.77261	0.000161547	0.00726746
LOC_Os07g38810	216.86	2.10435	0.444669	4.7324	2.21875e-06	0.000242145
LOC_Os01g47070	439.722	2.00148	0.332848	6.01321	1.81888e-09	5.95514e-07
LOC_Os04g22120	85.3712	2.31712	0.520634	4.45058	8.56391e-06	0.000712096
LOC_Os07g47400	165.106	-2.02327	0.460075	-4.39769	1.0941e-05	0.000865127
LOC_Os07g19220	19.94	-4.32311	1.08721	-3.97633	6.99866e-05	0.00373341
LOC_Os03g20600	83.2993	2.23133	0.474563	4.70187	2.57786e-06	0.000271777
LOC_Os01g06640	115.136	2.07178	0.435208	4.76045	1.93166e-06	0.000217612
LOC_Os01g72490	193.007	2.56732	0.405104	6.33743	2.33636e-10	9.79121e-08
LOC_Os01g16270	69.9166	-2.29467	0.618693	-3.7089	0.000208163	0.00890175
LOC_Os08g20500	19.0589	-3.90996	1.03784	-3.76741	0.000164949	0.00738533
LOC_Os02g20040	142.744	2.64256	0.457268	5.77901	7.51404e-09	1.92011e-06
LOC_Os08g28400	14.4507	-7.37506	1.83575	-4.01745	5.88306e-05	0.00324404
LOC_Os05g37190	294.268	2.72427	0.317641	8.57657	9.77477e-18	2.0482e-14
LOC_Os01g18050	73.973	-2.18892	0.523143	-4.18416	2.86221e-05	0.00190981
LOC_Os10g06630	135.025	2.35354	0.425147	5.53584	3.09746e-08	6.35755e-06
LOC_Os02g11020	20.9226	-4.82771	1.1506	-4.19584	2.71862e-05	0.00183761
LOC_Os10g27980	50.6061	2.25246	0.579234	3.88869	0.000100785	0.00505226
LOC_Os07g02120	438.189	-2.32457	0.359631	-6.46375	1.02138e-10	4.86407e-08
LOC_Os02g47810	71.7119	2.52222	0.506005	4.98458	6.2095e-07	8.56012e-05
LOC_Os07g29960	29.6011	8.2671	1.69577	4.87514	1.08733e-06	0.000132465
LOC_Os03g01300	1145.86	2.90256	0.418597	6.93401	4.0907e-12	2.59747e-09
LOC_Os10g02070	196.768	-2.49378	0.491795	-5.07076	3.96225e-07	5.72586e-05
LOC_Os01g41430	94.2995	3.36008	0.502444	6.68747	2.27065e-11	1.18948e-08
LOC_Os08g07730	47.3126	2.61389	0.63524	4.11482	3.87489e-05	0.00239512
LOC_Os01g18744	119.465	2.20125	0.512719	4.29329	1.76048e-05	0.00127644
LOC_Os11g44560	53.4363	2.17052	0.575812	3.7695	0.000163573	0.00733943
LOC_Os12g03050	20.6106	5.31533	1.36296	3.89983	9.62608e-05	0.00486036
LOC_Os04g51680	87.7409	-3.77783	0.678885	-5.56476	2.62508e-08	5.55615e-06
LOC_Os03g05900	23.8943	4.8309	1.15005	4.20061	2.66197e-05	0.001811
LOC_Os07g30950	203.313	-3.2389	0.594683	-5.44642	5.13934e-08	9.70177e-06
LOC_Os02g01220	129.219	-2.59287	0.552138	-4.69606	2.65226e-06	0.000276495
LOC_Os08g37840	61.8409	-2.34162	0.62071	-3.7725	0.000161622	0.00726746
LOC_Os04g53180	117.202	-3.11814	0.553651	-5.63197	1.78167e-08	4.05795e-06
LOC_Os11g42500	30.466	-3.02134	0.812718	-3.71757	0.000201145	0.00868722
LOC_Os02g46500	58.6784	-3.14631	0.781854	-4.02416	5.71794e-05	0.00318185
LOC_Os11g03370	40.5029	2.48979	0.665717	3.74	0.000184017	0.00808365
LOC_Os02g33720	47.7639	-2.56778	0.683152	-3.75872	0.000170785	0.00763032
LOC_Os07g19210	43.7282	-2.80769	0.638908	-4.39452	1.11018e-05	0.000874484
LOC_Os08g04260	18.1162	7.55874	1.72453	4.38308	1.17015e-05	0.000914898
LOC_Os09g37080	94.5491	2.33328	0.459537	5.07746	3.82509e-07	5.68446e-05
LOC_Os06g19070	162.468	2.32451	0.42002	5.53428	3.12507e-08	6.35755e-06
LOC_Os08g44830	18.2877	4.54514	1.21728	3.73385	0.000188577	0.00826664
LOC_Os06g29730	504.532	3.38895	0.474855	7.13681	9.55216e-13	7.41318e-10
LOC_Os08g39850	149.521	2.16183	0.586315	3.68715	0.000226782	0.00954216
LOC_Os02g15990	68.7387	-2.16191	0.569871	-3.79369	0.000148427	0.00688086
LOC_Os07g29750	63.7893	3.58205	0.677967	5.28352	1.26725e-07	2.14145e-05
LOC_Os04g40630	448.824	-3.54281	0.356171	-9.94695	2.60022e-23	1.36213e-19
LOC_Os06g20040	141.511	-2.18809	0.572797	-3.82	0.000133452	0.00636804
LOC_Os08g05010	121.805	-2.49665	0.463447	-5.38714	7.15887e-08	1.29316e-05
LOC_Os10g38470	114.303	2.06711	0.477167	4.33204	1.47735e-05	0.00110559
LOC_Os12g03650	84.8297	-2.40022	0.523484	-4.58509	4.53787e-06	0.000434185
LOC_Os01g39330	306.404	2.29514	0.32138	7.14151	9.23088e-13	7.41318e-10
LOC_Os07g08150	89.1589	2.89773	0.635707	4.55828	5.15746e-06	0.000479739
LOC_Os03g62200	143.451	3.02442	0.434654	6.95821	3.44615e-12	2.32937e-09
LOC_Os01g63980	78.6184	2.76783	0.513505	5.39008	7.04248e-08	1.2832e-05
LOC_Os04g47080	221.348	3.63362	0.411751	8.8248	1.09659e-18	2.87224e-15
LOC_Os08g33150	138.474	2.30446	0.399772	5.76442	8.1938e-09	2.04396e-06
LOC_Os10g38590	51.4521	4.05987	0.691613	5.87015	4.35409e-09	1.23291e-06
LOC_Os10g39100	96.5034	2.04955	0.439516	4.66321	3.11315e-06	0.00031362
LOC_Os04g08836	66.7985	-4.25416	0.660042	-6.44529	1.15376e-10	5.37241e-08
LOC_Os06g50950	40.332	-3.59437	0.769162	-4.67309	2.96697e-06	0.000303267
LOC_Os01g63190	619.884	-2.5868	0.331375	-7.80628	5.89024e-15	7.55436e-12
LOC_Os04g27670	35.6535	7.07751	1.54709	4.57472	4.76867e-06	0.000450102
LOC_Os07g35340	33.5732	3.67864	0.863671	4.2593	2.05065e-05	0.00146154
LOC_Os06g39110	86.4157	3.22469	0.633757	5.08821	3.61456e-07	5.44889e-05
LOC_Os05g48900	183.282	-2.90469	0.547064	-5.3096	1.09865e-07	1.91842e-05
LOC_Os06g47810	111.098	-2.25984	0.514335	-4.39372	1.11428e-05	0.000874484
LOC_Os10g05088	112.412	-2.29336	0.564765	-4.06074	4.89176e-05	0.00286318
LOC_Os03g13210	78.6272	-2.67332	0.581907	-4.59406	4.34703e-06	0.000419759
LOC_Os07g36270	86.4906	-2.34576	0.542221	-4.3262	1.51704e-05	0.00112723
LOC_Os08g38990	349.763	-2.10866	0.31436	-6.7078	1.97578e-11	1.06155e-08
LOC_Os01g73024	120.409	-2.3144	0.465246	-4.97456	6.53947e-07	8.89793e-05
LOC_Os04g43710	228.425	-3.02593	0.384176	-7.87641	3.36934e-15	5.04293e-12
LOC_Os09g36680	449.849	-5.50371	1.33497	-4.12273	3.74407e-05	0.00233492
LOC_Os10g39710	131.076	3.11298	0.56787	5.48184	4.20916e-08	8.09163e-06
LOC_Os02g45170	1250.95	2.82044	0.285972	9.86266	6.04294e-23	2.53248e-19
LOC_Os01g63180	53.6474	4.17068	0.915941	4.55344	5.27764e-06	0.000485034
LOC_Os11g10850	115.617	-2.43617	0.48703	-5.00211	5.67074e-07	7.86918e-05
LOC_Os01g43650	44.4338	4.06889	0.777674	5.23212	1.67575e-07	2.76486e-05
LOC_Os10g42130	89.0642	2.43991	0.474996	5.13669	2.79616e-07	4.34005e-05
LOC_Os01g71380	24.4017	3.26173	0.878667	3.71214	0.000205516	0.00884269
LOC_Os03g42600	62.6711	-2.2471	0.560307	-4.01047	6.05972e-05	0.00333269
LOC_Os08g05150	101.879	-2.19666	0.54301	-4.04535	5.22452e-05	0.00302416
LOC_Os08g39270	46.8425	-2.42314	0.600328	-4.03635	5.42886e-05	0.00306621
LOC_Os04g32920	600.469	2.48748	0.325617	7.63927	2.18461e-14	2.26654e-11
LOC_Os07g34520	98.9523	4.82085	0.792898	6.08004	1.20156e-09	4.12746e-07
LOC_Os04g32620	240.672	2.3267	0.33671	6.91011	4.84274e-12	2.98455e-09
LOC_Os08g10310	258.766	2.21586	0.445015	4.9793	6.38161e-07	8.73988e-05
LOC_Os11g10710	62.0596	4.66294	0.687988	6.77764	1.22153e-11	6.91782e-09
LOC_Os04g48070	147.598	2.52309	0.385078	6.55217	5.6707e-11	2.82914e-08
LOC_Os01g40260	69.9904	4.24512	0.713111	5.95296	2.63338e-09	8.36059e-07
LOC_Os04g44240	19.8866	-6.37377	1.70306	-3.74254	0.000182166	0.00805298
LOC_Os02g13870	43.7788	4.49511	0.798819	5.6272	1.83159e-08	4.12678e-06
LOC_Os01g59360	16.7871	-5.10618	1.3813	-3.69664	0.000218471	0.00926689
LOC_Os12g44250	33.9804	2.86121	0.750025	3.81482	0.00013628	0.0064753
LOC_Os06g37150	210.726	-2.01798	0.461934	-4.36854	1.2508e-05	0.000967131
LOC_Os03g10100	760.589	4.0271	0.401667	10.026	1.17215e-23	8.18706e-20

## Sheet: Table S5
Table S5. Differentially expressed genes between S2-L1 and S2-L3.
Gene ID	baseMean	log2FoldChange	lfcSE	stat	pvalue	padj
LOC_Os05g11990	71.0152	2.7949	0.699051	3.99814	6.38421e-05	0.00408946
LOC_Os04g01140	99.8619	3.52212	0.931986	3.77916	0.00015736	0.0079787
LOC_Os01g66610	311.714	2.00657	0.524675	3.8244	0.000131091	0.00692488
LOC_Os06g18670	1295.08	11.4265	2.28308	5.00484	5.59075e-07	0.00010095
LOC_Os07g47990	111.561	2.5756	0.527212	4.88531	1.03264e-06	0.000160521
LOC_Os08g28790	121.07	7.4159	1.96225	3.77927	0.000157286	0.0079787
LOC_Os06g51060	42.6877	2.8555	0.723079	3.94909	7.84479e-05	0.00479161
LOC_Os07g35960	161.245	-3.09892	0.529964	-5.84742	4.99257e-09	2.12018e-06
LOC_Os07g10440	13.8982	7.32385	1.86696	3.92287	8.75e-05	0.0052238
LOC_Os04g09604	1782.82	-2.16699	0.352733	-6.14342	8.07619e-10	4.37176e-07
LOC_Os08g37930	69.7497	-3.09759	0.728953	-4.24937	2.14369e-05	0.0017876
LOC_Os05g11010	134.248	4.16894	0.816133	5.10816	3.25309e-07	6.60175e-05
LOC_Os02g44108	36.4665	8.71631	1.75514	4.96616	6.82911e-07	0.000119546
LOC_Os04g27190	118.886	-3.44864	0.736624	-4.68168	2.8453e-06	0.000366564
LOC_Os09g25060	1155.9	3.92468	0.47424	8.27572	1.27682e-16	4.88e-13
LOC_Os03g17670	52.4354	2.14912	0.579789	3.70672	0.00020996	0.00982611
LOC_Os04g39520	31.2411	-3.46202	0.826495	-4.1888	2.80436e-05	0.0021874
LOC_Os06g09240	611.526	9.02345	2.08443	4.32898	1.49803e-05	0.00135654
LOC_Os11g38580	229.872	-4.22738	0.45053	-9.38311	6.40543e-21	1.46889e-16
LOC_Os07g38130	43.1627	8.96307	1.57579	5.688	1.28537e-08	4.45641e-06
LOC_Os07g06680	196.196	4.59817	0.750913	6.12343	9.1583e-10	4.66707e-07
LOC_Os11g25990	28.5196	6.90557	1.74118	3.96603	7.30792e-05	0.00457359
LOC_Os06g08090	327.914	3.72831	0.670637	5.55936	2.70762e-08	8.0638e-06
LOC_Os01g57004	101.756	2.87222	0.586033	4.90113	9.52879e-07	0.000153373
LOC_Os07g27810	118.449	4.31927	0.859829	5.02341	5.07615e-07	9.46393e-05
LOC_Os04g02620	615.882	2.68789	0.468845	5.73302	9.86605e-09	3.64917e-06
LOC_Os09g27500	34.0156	-3.28758	0.833018	-3.94659	7.92716e-05	0.00480915
LOC_Os07g46320	47.429	2.81914	0.724562	3.89081	9.99084e-05	0.0057421
LOC_Os01g02560	534.517	-2.04316	0.355381	-5.74922	8.96537e-09	3.48464e-06
LOC_Os07g37920	55.6183	-2.902	0.650423	-4.46171	8.131e-06	0.000836144
LOC_Os02g43640	142.413	9.23723	2.37001	3.89754	9.71731e-05	0.00561303
LOC_Os12g05680	104.431	-2.32423	0.458695	-5.06706	4.04013e-07	7.74434e-05
LOC_Os07g40130	121.314	5.05659	0.933188	5.41862	6.00625e-08	1.60157e-05
LOC_Os11g33270	509.65	11.0784	2.45014	4.52155	6.13891e-06	0.000667191
LOC_Os02g38040	145.398	-2.57598	0.59161	-4.35419	1.33558e-05	0.00123998
LOC_Os03g56930	1892.87	11.9742	1.89991	6.30249	2.92894e-10	1.97549e-07
LOC_Os03g05750	223.043	2.00734	0.360767	5.56409	2.63527e-08	7.95157e-06
LOC_Os03g22210	65.4749	2.49801	0.653899	3.82018	0.000133356	0.00701402
LOC_Os01g54620	54.1768	4.18592	1.03461	4.0459	5.2122e-05	0.00349151
LOC_Os09g35630	132.852	3.59795	0.712166	5.05211	4.36947e-07	8.28106e-05
LOC_Os01g41710	95035.2	2.22176	0.526392	4.22073	2.43509e-05	0.00198019
LOC_Os10g40700	82.1572	4.69546	0.979449	4.79398	1.63504e-06	0.000230855
LOC_Os10g23820	49.1929	5.08059	1.19351	4.25685	2.07324e-05	0.00174197
LOC_Os03g60340	66.891	2.22555	0.580417	3.8344	0.00012587	0.00674402
LOC_Os03g06570	36.84	3.23878	0.776644	4.17023	3.04296e-05	0.00229543
LOC_Os08g01220	568.092	2.19295	0.501829	4.36991	1.24299e-05	0.00116924
LOC_Os03g14910	199.063	2.21548	0.539426	4.10711	4.00643e-05	0.00284444
LOC_Os05g39930	399.103	2.76063	0.518066	5.32873	9.89039e-08	2.47679e-05
LOC_Os03g02040	53.4245	4.7757	1.05984	4.50607	6.60382e-06	0.000704367
LOC_Os03g28170	305.268	7.75038	1.99532	3.88429	0.000102631	0.00588386
LOC_Os02g08530	27.0149	3.9398	1.03571	3.80395	0.000142406	0.00740512
LOC_Os08g05780	22.3454	6.55687	1.68156	3.89927	9.64812e-05	0.00559666
LOC_Os11g05010	42.0904	3.25307	0.80013	4.06567	4.78944e-05	0.00328837
LOC_Os01g19020	754.489	9.64572	1.83156	5.26641	1.39119e-07	3.3582e-05
LOC_Os06g46950	728.393	3.09446	0.544153	5.68676	1.29473e-08	4.45641e-06
LOC_Os08g13350	134.607	2.20358	0.592911	3.71655	0.000201963	0.00954931
LOC_Os12g03240	123.243	8.02697	1.44903	5.53956	3.03238e-08	8.80234e-06
LOC_Os02g37654	647.979	4.39472	1.14108	3.85137	0.000117457	0.00639791
LOC_Os11g38520	832.493	-3.53342	0.428859	-8.23912	1.73475e-16	5.68303e-13
LOC_Os04g44850	145.732	2.40865	0.621574	3.87509	0.000106587	0.00602035
LOC_Os01g59150	237.548	2.82044	0.590367	4.77744	1.77538e-06	0.00024825
LOC_Os09g35010	232.615	2.89857	0.344754	8.40766	4.18261e-17	1.91831e-13
LOC_Os07g37454	42.9693	-4.3255	0.914057	-4.7322	2.22104e-06	0.000297853
LOC_Os04g38680	174.168	5.59634	0.730854	7.65726	1.89939e-14	4.35567e-11
LOC_Os01g38610	485.175	3.72345	0.597788	6.22871	4.70301e-10	2.99582e-07
LOC_Os01g04550	468.218	-2.38243	0.53288	-4.47087	7.79037e-06	0.000804724
LOC_Os03g52410	41.9759	3.92764	0.880871	4.45881	8.24144e-06	0.000843717
LOC_Os04g41810	57.3937	3.64501	0.959941	3.79712	0.000146386	0.00757768
LOC_Os01g60810	71.4991	5.03088	0.970048	5.18622	2.14609e-07	4.82491e-05
LOC_Os07g07750	58.7247	-2.92134	0.644501	-4.53272	5.82288e-06	0.000641972
LOC_Os10g09240	120.729	3.00159	0.458213	6.55065	5.72875e-11	5.05276e-08
LOC_Os04g28420	169.187	-2.15559	0.410548	-5.25053	1.51666e-07	3.58557e-05
LOC_Os08g41590	152.625	-2.30906	0.558931	-4.13121	3.60851e-05	0.00261042
LOC_Os02g14160	40.8595	8.88101	1.62008	5.48184	4.20934e-08	1.14915e-05
LOC_Os04g44870	153.253	2.46083	0.621847	3.9573	7.58019e-05	0.00468622
LOC_Os02g20360	3503.12	-2.26071	0.476955	-4.73988	2.13849e-06	0.000290177
LOC_Os01g67240	49.0003	5.07436	1.1055	4.59009	4.43048e-06	0.000530132
LOC_Os06g11660	430.231	9.8306	2.24497	4.37894	1.19259e-05	0.00113479
LOC_Os04g02510	118.062	3.4167	0.856024	3.99136	6.56962e-05	0.0041965
LOC_Os06g12460	548.333	2.76017	0.575844	4.79326	1.64091e-06	0.000230855
LOC_Os04g58810	421.377	2.13009	0.305023	6.98338	2.88154e-12	4.12996e-09
LOC_Os02g55130	74.6046	5.27028	0.98919	5.32788	9.93653e-08	2.47679e-05
LOC_Os08g23180	335.791	2.40951	0.643829	3.74248	0.000182215	0.00890851
LOC_Os09g36930	5357.39	2.7513	0.43481	6.32759	2.49017e-10	1.78452e-07
LOC_Os01g09220	1061.47	3.71655	0.575282	6.46039	1.04433e-10	8.25812e-08
LOC_Os07g07740	56.6643	-2.45667	0.588052	-4.17764	2.94556e-05	0.00223667
LOC_Os01g60640	140.862	2.55723	0.594967	4.2981	1.72268e-05	0.00150208
LOC_Os03g51740	43.6616	2.43215	0.637357	3.81599	0.00013564	0.00710159
LOC_Os01g67950	94.3506	4.90081	0.781026	6.27484	3.49989e-10	2.29313e-07
LOC_Os05g16430	259.185	-2.19498	0.466269	-4.70755	2.50714e-06	0.000328536
LOC_Os09g32095	107.094	-3.64652	0.570427	-6.39261	1.63074e-10	1.24654e-07
LOC_Os05g11910	340.584	4.41205	0.504291	8.74902	2.15217e-18	1.23384e-14
LOC_Os07g48980	561.507	-2.47101	0.348673	-7.08688	1.3717e-12	2.53929e-09
LOC_Os06g01966	112.458	3.40976	0.690149	4.94061	7.78771e-07	0.000130356
LOC_Os04g38410	44882.8	2.07934	0.480934	4.32355	1.53539e-05	0.00138077
LOC_Os03g12250	398.456	2.49079	0.667762	3.73005	0.000191442	0.00918439
LOC_Os06g35520	321.687	3.42068	0.426949	8.01192	1.1293e-15	3.23715e-12
LOC_Os02g02040	114.903	4.47661	0.882434	5.07303	3.91539e-07	7.67416e-05
LOC_Os04g41620	410.692	2.93566	0.373448	7.86097	3.8117e-15	9.71222e-12
LOC_Os05g31620	407.238	2.75066	0.431141	6.37995	1.77151e-10	1.31046e-07
LOC_Os04g59330	231.372	2.76361	0.660621	4.18335	2.87245e-05	0.00221788
LOC_Os06g02780	286.266	2.5453	0.538737	4.72456	2.30611e-06	0.000307463
LOC_Os07g34006	459.165	3.26309	0.466253	6.99855	2.58633e-12	3.95398e-09
LOC_Os11g35540	118.921	2.35113	0.606849	3.87432	0.000106922	0.00602439
LOC_Os06g07790	134.747	7.56783	1.70044	4.45051	8.56672e-06	0.00087312
LOC_Os03g18890	374.753	2.64129	0.568943	4.64246	3.44291e-06	0.000429091
LOC_Os07g33954	394.991	3.3181	0.493007	6.73034	1.69266e-11	2.15645e-08
LOC_Os03g44740	158.944	2.39137	0.556835	4.29458	1.75023e-05	0.00152031
LOC_Os03g54750	85.4719	3.95362	0.743597	5.31689	1.05557e-07	2.60282e-05
LOC_Os04g46400	16.7927	7.59656	2.01553	3.769	0.0001639	0.00822441
LOC_Os07g10770	831.05	2.21989	0.484363	4.58311	4.58116e-06	0.000544327
LOC_Os07g41200	116.463	4.05785	0.755466	5.37132	7.81617e-08	2.01394e-05
LOC_Os03g28160	1782.8	6.89964	1.62988	4.23321	2.30382e-05	0.00188011
LOC_Os03g31750	238.911	-2.2918	0.457144	-5.01331	5.35024e-07	9.8945e-05
LOC_Os01g43580	85.4976	3.63804	0.751872	4.83865	1.30725e-06	0.000189733
LOC_Os09g21710	111.712	2.03791	0.52792	3.86027	0.000113263	0.0062436
LOC_Os04g48380	12.1805	7.1373	1.84086	3.87715	0.000105686	0.00599901
LOC_Os03g55670	631.245	-2.13703	0.474241	-4.50621	6.59968e-06	0.000704367
LOC_Os08g41320	290.422	2.94363	0.580073	5.07458	3.88362e-07	7.67416e-05
LOC_Os01g24710	27.7658	4.83092	1.04012	4.64459	3.40751e-06	0.000427
LOC_Os04g39010	107.004	2.60844	0.520626	5.0102	5.4374e-07	9.89607e-05
LOC_Os07g13100	93.2567	-2.84424	0.55328	-5.1407	2.73717e-07	5.86624e-05
LOC_Os01g62630	172.867	2.33912	0.535411	4.36882	1.24919e-05	0.00116924
LOC_Os04g58200	446.652	5.46375	1.36989	3.98847	6.64994e-05	0.00423601
LOC_Os09g26310	41.829	4.84011	1.11681	4.33387	1.4651e-05	0.00134391
LOC_Os06g06250	763.514	11.6619	2.40831	4.84235	1.28309e-06	0.000189733
LOC_Os03g14250	282.043	3.78637	0.642051	5.8973	3.69492e-09	1.59871e-06
LOC_Os05g48200	1485.06	-2.87148	0.437551	-6.56262	5.28706e-11	5.05276e-08
LOC_Os01g18050	150.839	3.94734	0.642472	6.14398	8.04776e-10	4.37176e-07
LOC_Os02g11020	85.3196	4.5345	0.994884	4.55782	5.16865e-06	0.000595615
LOC_Os05g33840	4115.84	2.7283	0.525294	5.19385	2.05985e-07	4.72364e-05
LOC_Os10g38080	587.725	3.66325	0.55841	6.56015	5.37537e-11	5.05276e-08
LOC_Os12g12514	17.9865	7.69626	1.78359	4.31504	1.59576e-05	0.00140206
LOC_Os12g02340	4052.61	2.06644	0.410107	5.0388	4.6846e-07	8.80551e-05
LOC_Os04g47059	157.576	9.38721	2.437	3.85195	0.000117183	0.00639791
LOC_Os02g45780	111.904	2.2222	0.489495	4.53978	5.63134e-06	0.000633584
LOC_Os01g04710	66.8742	3.88329	0.853837	4.54805	5.41452e-06	0.000620829
LOC_Os08g30014	56.6444	-2.60424	0.630211	-4.13232	3.59116e-05	0.00261042
LOC_Os10g02040	893.657	2.71774	0.526521	5.16169	2.44736e-07	5.39643e-05
LOC_Os07g07230	43.5127	3.39735	0.881726	3.85307	0.000116647	0.00638415
LOC_Os04g33450	27.5331	6.85606	1.82087	3.76527	0.000166371	0.008312
LOC_Os03g19990	1402.87	4.76615	1.05015	4.53856	5.66391e-06	0.000633584
LOC_Os03g56270	138.889	3.59909	0.821362	4.38185	1.17675e-05	0.00112438
LOC_Os01g27490	3380.59	11.4925	2.07768	5.53144	3.17613e-08	8.99197e-06
LOC_Os01g36720	60.1673	5.37634	1.29923	4.13811	3.50186e-05	0.00257902
LOC_Os08g36040	136.135	-2.96456	0.673817	-4.39965	1.08426e-05	0.00104981
LOC_Os06g40170	42.2205	5.12574	1.33214	3.84774	0.00011921	0.00646272
LOC_Os10g18150	21.1613	-4.73492	1.23513	-3.83353	0.000126317	0.00675221
LOC_Os08g38170	70.371	5.38246	1.18572	4.53941	5.64119e-06	0.000633584
LOC_Os02g01220	248.486	-2.07574	0.424949	-4.88468	1.03598e-06	0.000160521
LOC_Os09g28690	60.9353	4.24125	0.933124	4.54521	5.48804e-06	0.000623351
LOC_Os07g49114	752.433	2.16838	0.41149	5.26959	1.36729e-07	3.3356e-05
LOC_Os11g04030	145.007	-2.95137	0.533454	-5.53256	3.15583e-08	8.99197e-06
LOC_Os06g04230	617.44	3.50147	0.534988	6.54495	5.95166e-11	5.05494e-08
LOC_Os10g40710	31.5154	3.98179	0.905242	4.39859	1.08954e-05	0.00104981
LOC_Os07g33910	365.802	3.39472	0.507604	6.68772	2.26679e-11	2.73589e-08
LOC_Os02g15750	3872.27	2.41209	0.526573	4.58074	4.63326e-06	0.00054768
LOC_Os12g33130	2612.73	-2.20628	0.240022	-9.19201	3.85579e-20	2.94736e-16
LOC_Os04g39610	75.804	3.12893	0.82548	3.79043	0.000150384	0.00776713
LOC_Os08g42700	1111.39	-4.38792	1.0308	-4.2568	2.07378e-05	0.00174197
LOC_Os06g40818	341.131	2.52783	0.637432	3.96565	7.3195e-05	0.00457359
LOC_Os03g02750	396.039	3.58027	0.536292	6.67597	2.45609e-11	2.81616e-08
LOC_Os09g34250	71.1646	4.73037	0.67082	7.05162	1.76848e-12	2.89677e-09
LOC_Os07g24190	1233.7	2.3208	0.457791	5.06956	3.98728e-07	7.74434e-05
LOC_Os11g45190	334.448	-2.13277	0.4447	-4.79597	1.61892e-06	0.000230591
LOC_Os09g34330	62.2373	5.00103	0.757689	6.60037	4.10126e-11	4.275e-08
LOC_Os12g26880	54.9201	2.49994	0.639353	3.91011	9.22524e-05	0.00541057
LOC_Os01g70730	172.687	-2.19343	0.47134	-4.65362	3.26162e-06	0.000410965
LOC_Os05g47960	162.427	3.17241	0.6226	5.09542	3.47967e-07	6.99963e-05
LOC_Os03g25080	123.674	-2.26253	0.478048	-4.73285	2.21384e-06	0.000297853
LOC_Os01g63880	66.2563	4.61975	1.11652	4.13765	3.50887e-05	0.00257902
LOC_Os03g55290	27.2925	8.29781	1.7489	4.74457	2.08946e-06	0.000286919
LOC_Os09g32100	471.162	-2.42103	0.494292	-4.89797	9.68327e-07	0.000153373
LOC_Os01g47470	45.272	5.97711	1.20901	4.94382	7.66078e-07	0.000130131
LOC_Os01g72300	93.884	3.12291	0.606408	5.14985	2.60688e-07	5.63972e-05
LOC_Os03g22634	1270.32	3.09539	0.520799	5.94355	2.7891e-09	1.27919e-06
LOC_Os03g10110	210.067	3.02144	0.585801	5.15779	2.49888e-07	5.45756e-05
LOC_Os04g32850	1598.11	4.85597	1.2043	4.03219	5.52597e-05	0.00365192
LOC_Os04g45750	45.7064	2.62936	0.663897	3.9605	7.47942e-05	0.00464818
LOC_Os06g12455	35.3565	5.18915	1.04885	4.94748	7.51818e-07	0.000128662
LOC_Os01g28030	439.727	12.3112	3.25635	3.78069	0.000156394	0.0079787
LOC_Os09g37080	44.3443	5.19735	1.07556	4.83225	1.35e-06	0.000194706
LOC_Os06g11800	302.53	-2.14882	0.496457	-4.32832	1.50254e-05	0.00135654
LOC_Os09g27700	276.53	3.20396	0.53972	5.93634	2.91461e-09	1.31055e-06
LOC_Os06g17390	40.755	4.56612	0.984218	4.63934	3.49531e-06	0.000433267
LOC_Os04g33390	495.192	2.6329	0.575942	4.57147	4.8431e-06	0.000569549
LOC_Os12g17600	134501	2.13598	0.501534	4.25889	2.05446e-05	0.00173848
LOC_Os10g13850	583.609	2.42472	0.419677	5.7776	7.57746e-09	3.0953e-06
LOC_Os03g30950	70.239	-3.60403	0.78482	-4.59218	4.38645e-06	0.000529421
LOC_Os11g32650	4294.48	8.53746	1.76724	4.83096	1.35879e-06	0.000194749
LOC_Os01g02010	47.6687	6.64369	1.49521	4.44331	8.85867e-06	0.000887105
LOC_Os08g38710	1676.52	-2.9666	0.564591	-5.25442	1.48495e-07	3.54717e-05
LOC_Os04g40630	303.31	-2.09768	0.526093	-3.98728	6.68364e-05	0.00424568
LOC_Os03g14654	621.166	6.8268	1.74876	3.90378	9.47e-05	0.00551183
LOC_Os04g39380	134.67	2.66297	0.458032	5.81393	6.10233e-09	2.54434e-06
LOC_Os05g17604	234.081	-2.84323	0.604204	-4.70575	2.52936e-06	0.000329564
LOC_Os08g39694	2099.51	-2.25481	0.366484	-6.15254	7.62519e-10	4.37176e-07
LOC_Os06g20040	146.173	4.01872	0.824707	4.87291	1.09966e-06	0.000169245
LOC_Os01g60850	203.445	-2.7195	0.605435	-4.49182	7.06184e-06	0.000739461
LOC_Os12g43450	203.129	2.23659	0.397113	5.63212	1.78003e-08	5.83138e-06
LOC_Os01g60770	499.879	7.59201	1.61009	4.71526	2.41397e-06	0.000319984
LOC_Os01g66200	147.14	2.87134	0.640578	4.48242	7.38028e-06	0.000769293
LOC_Os05g39990	386.464	8.68504	2.3391	3.71298	0.000204833	0.0096651
LOC_Os11g42960	111.059	3.01127	0.548571	5.4893	4.03536e-08	1.12852e-05
LOC_Os03g03600	120.504	5.0502	0.903491	5.58965	2.27522e-08	7.05073e-06
LOC_Os04g58734	284.29	-2.93013	0.596495	-4.91224	9.00412e-07	0.000147488
LOC_Os03g62090	158.13	2.28966	0.558803	4.09744	4.17743e-05	0.00292957
LOC_Os03g11614	26.3001	-3.72676	0.901632	-4.13335	3.57521e-05	0.00261042
LOC_Os04g51920	573.12	-2.23511	0.390727	-5.7204	1.0627e-08	3.86825e-06
LOC_Os02g48850	36.7394	-2.74942	0.69842	-3.93664	8.26321e-05	0.00498663
LOC_Os01g50420	65.6331	3.2801	0.688785	4.76215	1.91542e-06	0.000264605
LOC_Os02g06360	111.14	3.82934	0.684688	5.59282	2.23409e-08	7.01809e-06
LOC_Os12g41600	29.8386	8.4267	1.82355	4.62103	3.81837e-06	0.000468251
LOC_Os06g01250	3166.6	6.79963	1.60351	4.24047	2.2305e-05	0.00183332
LOC_Os10g02490	90.8695	-2.31776	0.546019	-4.24483	2.18758e-05	0.00181759
LOC_Os03g64050	157.177	2.46938	0.604144	4.08739	4.36245e-05	0.00302235
LOC_Os02g52930	34.2995	7.17606	1.8176	3.9481	7.87737e-05	0.00479161
LOC_Os03g16780	893.82	-2.11693	0.496459	-4.26406	2.00747e-05	0.00170501
LOC_Os08g08580	75.5203	-3.20902	0.65521	-4.89769	9.69694e-07	0.000153373
LOC_Os06g50950	133.887	2.85802	0.508824	5.61691	1.94403e-08	6.27893e-06
LOC_Os06g14370	164.98	2.26102	0.597746	3.78258	0.000155209	0.0079787
LOC_Os08g33720	407.556	2.05382	0.533024	3.85315	0.000116609	0.00638415
LOC_Os03g08550	234.856	2.25215	0.462612	4.86833	1.12544e-06	0.000170918
LOC_Os10g36880	69.5817	3.63535	0.897616	4.05001	5.12159e-05	0.0034484
LOC_Os05g05030	171.444	2.6832	0.596279	4.49991	6.79827e-06	0.000718423
LOC_Os09g36700	478.376	3.8408	0.639756	6.00354	1.93058e-09	9.41958e-07
LOC_Os03g50160	125.008	2.21556	0.538513	4.11421	3.88501e-05	0.0027841
LOC_Os03g11210	89.4213	2.62801	0.655976	4.00626	6.16875e-05	0.00398484
LOC_Os08g39840	2623.69	-2.14291	0.49614	-4.31917	1.56617e-05	0.00138669
LOC_Os05g48900	306.076	9.34316	1.31962	7.0802	1.43951e-12	2.53929e-09
LOC_Os12g09300	767.663	-2.465	0.589358	-4.18252	2.8829e-05	0.00221848
LOC_Os01g32380	23.5303	4.25015	1.00177	4.24264	2.20905e-05	0.00182881
LOC_Os04g08630	27.3866	-8.12964	1.82957	-4.44346	8.85238e-06	0.000887105
LOC_Os10g25590	1722.19	7.83554	1.77703	4.40935	1.0368e-05	0.00101606
LOC_Os05g08370	943.636	2.83706	0.584642	4.85264	1.2183e-06	0.000183804
LOC_Os06g33880	15.7649	7.50712	1.78121	4.21462	2.50199e-05	0.00202027
LOC_Os03g21560	5201.52	2.01959	0.454463	4.44389	8.83459e-06	0.000887105
LOC_Os03g60350	127.077	2.26346	0.592871	3.81779	0.00013465	0.00706589
LOC_Os05g32110	466.451	3.06981	0.592555	5.18063	2.21133e-07	4.92332e-05
LOC_Os06g22919	639.604	-2.36054	0.460591	-5.12502	2.97503e-07	6.25902e-05
LOC_Os12g29580	34.5089	2.83502	0.756784	3.74614	0.000179579	0.0088746
LOC_Os06g43620	238.873	2.10045	0.460816	4.55812	5.16128e-06	0.000595615
LOC_Os02g45710	967.013	2.4437	0.49605	4.92632	8.37925e-07	0.000139241
LOC_Os05g02310	117.538	3.23557	0.803317	4.02777	5.63092e-05	0.00371059
LOC_Os03g57460	76.3232	4.70529	1.14545	4.10782	3.99403e-05	0.00284444
LOC_Os04g53860	823.047	-2.20085	0.542769	-4.05485	5.01661e-05	0.00340932
LOC_Os04g56700	443.976	8.29722	2.10697	3.93799	8.21674e-05	0.00497167
LOC_Os02g01380	87.8708	3.79819	0.761514	4.98768	6.11073e-07	0.000109478
LOC_Os11g41680	128.122	3.95196	0.636019	6.2136	5.17853e-10	3.20957e-07
LOC_Os11g37970	104.078	3.14391	0.547359	5.74378	9.25872e-09	3.53868e-06
LOC_Os02g51900	156.864	-2.48924	0.441524	-5.63785	1.7219e-08	5.72271e-06
LOC_Os04g34170	31.2555	8.49369	1.81248	4.68623	2.78284e-06	0.000360543
LOC_Os04g46440	82.1681	6.10331	1.11332	5.48211	4.20286e-08	1.14915e-05
LOC_Os09g32470	20.9902	4.84239	1.25241	3.86645	0.00011043	0.00613169
LOC_Os09g36680	2564.44	3.3084	0.548409	6.03272	1.61227e-09	8.0375e-07
LOC_Os01g65630	29.3459	4.30298	1.08012	3.98379	6.78239e-05	0.00429651
LOC_Os04g52090	1161.75	2.27698	0.38498	5.91455	3.32788e-09	1.4676e-06
LOC_Os12g16720	210.99	3.02596	0.463662	6.52622	6.74519e-11	5.52431e-08
LOC_Os03g08900	640.428	2.22195	0.390789	5.6858	1.30202e-08	4.45641e-06
LOC_Os05g11320	4700.53	-7.92519	1.13697	-6.97043	3.15969e-12	4.26223e-09
LOC_Os04g41680	99.4731	2.71325	0.559433	4.85001	1.23455e-06	0.000185037
LOC_Os05g48270	69.7387	4.83865	1.10649	4.37298	1.22563e-05	0.00116141
LOC_Os05g16920	66.2297	-3.17512	0.690696	-4.59699	4.28648e-06	0.000520093
LOC_Os04g24510	114.075	-3.45844	0.483547	-7.15223	8.53773e-13	1.77988e-09
LOC_Os01g43460	72.747	2.55655	0.574884	4.44708	8.70466e-06	0.000883254
LOC_Os07g13090	63.3994	-2.51942	0.6501	-3.87543	0.000106436	0.00602035
LOC_Os07g05470	173.413	3.3449	0.809639	4.13134	3.60653e-05	0.00261042
LOC_Os06g36450	82.4934	-2.52142	0.595056	-4.23729	2.26237e-05	0.00185288
LOC_Os09g17190	155.459	-2.06165	0.507938	-4.05886	4.93132e-05	0.00336563
LOC_Os01g62980	72.7234	3.44087	0.890713	3.86305	0.000111978	0.00620262
LOC_Os11g02424	3216.98	2.37572	0.398243	5.96549	2.43895e-09	1.16521e-06
LOC_Os03g30250	17.9153	7.68998	1.98122	3.88143	0.000103844	0.00593856
LOC_Os01g42520	617.73	9.36301	2.33021	4.01809	5.86718e-05	0.00384418
LOC_Os02g46970	693.761	7.71523	1.9265	4.0048	6.207e-05	0.00399828
LOC_Os01g22352	52.0555	5.16678	0.842237	6.13459	8.53782e-10	4.44975e-07
LOC_Os02g09930	17.4351	7.65093	2.04192	3.74692	0.000179016	0.00886652
LOC_Os05g01140	190.167	3.34869	0.744406	4.49847	6.84441e-06	0.000719981
LOC_Os06g03640	186.169	3.5304	0.758031	4.65733	3.20343e-06	0.000405863
LOC_Os10g16974	224.025	2.98116	0.725536	4.10892	3.97521e-05	0.00283986
LOC_Os04g52260	11519	3.66763	0.398179	9.21099	3.23143e-20	2.94736e-16
LOC_Os05g27590	44.9485	4.50976	1.07044	4.213	2.52001e-05	0.00202768
LOC_Os04g59540	182.865	2.89959	0.707491	4.09842	4.15984e-05	0.00292618
LOC_Os11g18194	114.384	3.97883	0.902156	4.41036	1.03201e-05	0.00101571
LOC_Os10g31780	188.513	-2.38672	0.465162	-5.13095	2.8828e-07	6.12114e-05
LOC_Os02g52010	87.0327	3.25993	0.583837	5.58364	2.3554e-08	7.20189e-06
LOC_Os11g22449	271.136	-2.2687	0.369431	-6.14105	8.19752e-10	4.37176e-07
LOC_Os10g30560	678.749	-2.97375	0.471396	-6.30838	2.81973e-10	1.95946e-07
LOC_Os01g53640	18.666	7.74967	2.07101	3.74197	0.000182583	0.00890851
LOC_Os03g55776	444.218	3.52618	0.618117	5.70472	1.16536e-08	4.17563e-06

## Sheet: Table S6
Table S6. The correlation coefficients between the nine candidate UGT genes and anthocyanin synthesis genes.
Locus	OsCHS	OsCHI	OsF3H	OsF3'H	OsDFR	OsANS	Os3GT	OsGSTU	OsC1	OsP1	OsRb	OsTTG1
LOC_Os07g32020	0.890786	0.758853	0.996142	0.940306	0.995916	0.992805	0.995572	0.990426	0.4895	0.974408	-0.111697	0.639609
LOC_Os06g18010	0.86711	0.719275	0.993748	0.920383	0.994211	0.985612	0.991886	0.979474	0.429573	0.962847	-0.115062	0.654304
LOC_Os01g53370	0.966655	0.874939	0.971995	0.987048	0.969977	0.98051	0.975318	0.980421	0.598486	0.998043	-0.145617	0.506005
LOC_Os07g32630	0.980599	0.907773	0.952306	0.98976	0.950675	0.961665	0.956649	0.961812	0.64116	0.992959	-0.107688	0.445723
LOC_Os06g49300	0.901051	0.776406	0.953931	0.911366	0.954594	0.943318	0.952901	0.933384	0.400313	0.954373	-0.106337	0.559888
LOC_Os02g37690	0.770311	0.621715	0.936101	0.820762	0.936813	0.922027	0.93225	0.915501	0.273652	0.878912	-0.192092	0.699092
LOC_Os07g32620	0.997433	0.956441	0.898227	0.978814	0.895092	0.915201	0.904166	0.919106	0.668968	0.969241	-0.151121	0.412343
LOC_Os05g45200	0.933517	0.898341	0.814995	0.887486	0.810618	0.829678	0.818259	0.832898	0.504102	0.888871	-0.199312	0.387372
LOC_Os04g24110	0.956791	0.93826	0.812357	0.904658	0.809445	0.823776	0.817506	0.823689	0.549436	0.899096	-0.146293	0.302361

## Sheet: Table S7
Table S7. List of genes used for phylogenetic analyses.
Gene	Species	Nucleotide ID	Protein ID	Amino Acid Sequence	Sugar donor	PSPG end anino acidc	Reference
AcUFGT3a	Actinidia chinensis	MH817049.1	AYJ72756.1	MLITKSSSECHVALLAFPFSTHPGPLLNLVQRLAVEAPDVIFSFISTAKSNESLFSVPNPENIKPYPVWDGVPEGYVFAGKPQEDINLFLKVAAKGFKLAMQAVEVEIGRRIGWVMADAFLWFSSDMAEERGIPWVPIWMSGACSFAVHLYTDLIRETVGFSGISGRQNELLKFIPGFSELRLGDLPSGVLLGNLKSPFSIMLHKIGQALPKATTVLINSFEELDPELNKVLNSNFGKFLNIGPSNLTSPHPLSNSDEYGCIPWLAKQRSSSVAYIGFGSVAKPKPDEVVAIAEALEASSTPFLWSLRDTSKQYLPEGFLKRTSELGKIVPWAPQVQVLAHSSIGVFITHCGWNSVLETIAGGVPMIGRPFFGDHPINTWMVENVWKIGVRVEGGVFTK…	UDP-galactose	H	Liu et al., 2018
VvF3GT1	Vitis vinifera	AF000371	AAB81682.1	TTNPHVAVLAFPFSTHAAPLLAVVRRLAAAAPHAVFSFFSTSQSNASIFHDSMHTMQCNIKSYDISDGVPEGYVFAGRPQEDIELFTRAAPESFRQGMVMAVAETGRPVSCLVADAFIWFAADMAAEMGVAWLPFWTAGPNSLSTHVYIDEIREKIGVSGIQGREDELLNFIPGMSKVRFRDLQEGIVFGNLNSLFSRMLHRMGQVLPKATAVFINSFEELDDSLTNDLKSKLKTYLNIGPFNLITPPPVVPNTTGCLQWLKERKPTSVVYISFGTVTTPPPAEVVALSEALEASRVPFIWSLRDKARVHLPEGFLEKTRGYGMVVPWAPQAEVLAHEAVGAFVTHCGWNSLWESVAGGVPLICRPFFGDQRLNGRMVEDVLEIGVRIEGGVFTKSGLM…	UDP-glucose	Q	Ford et al., 1998
LcUFGT1	Litchi chinensis	HQ402914	ADO95203	HVAVLAFPFSTHAAPLLSIISRLASSAPNTHFSFFSTAESNNSLLSTHKHYFLPNVKAYNVSNGVPDHYVFLGKPQEDIELFMKAAPENLRKAVAKAAVETKRKVSCLVTDSFLWFAAEMAEEMQVPFVPCWLSGSSSLSTHFYTDVIREKIGLEGIEGREDEQLKFIQGMSKVCIRDLPEGVLFGNLQSVFSDMLHRMGLKLPRGDAVVINSFEELDPTINNDLKSKFKQFLNVGPFNLISPPPAVPNTSSCLPWLDRQKPASVAYLGFGSVSRLSPNEIVAVAEALEASKLSFIWSLKKNLQAHLPNTKLNGIVVEWAP	UDP-glucose	nd	Li et al., 2016
Os3GT	Oryza sativa japonica group	NM_001063569	NP_001057034.1	MAHVAVVTFPFSSHAAVLLSFARALAAASPASTFSFLSTAASFAHLRKTAAAGDLLPGNMRFVEVADGAPPPDAPPPRRMAVFMEAAEAGGVVEAGLEAARAAAGGVAVSCVVGDAFVWMAADAAAKVGARWVPVWTGASSALVAHLRTDALRDDVGDEAASRADELLTSHPGLESYRIRDLPDGVVSGDLNYVINLLLHRMAQRLPRAATAVALNTFPGLDPPTVTAALTAVLPTCLPLGPYHLLATAPANDDDPNGCLAWLDRHAPRTVAYVSFGTVASPRPDELRELAAGLEASGAPFLWSLREDSWPLLPPGFLERTKQHAAAGLVVPWAPQVGVLRHASVGAFVTHAGWASVMEGASSGVPMACRPFFGDQRTNARSVSHVWGFGTAFDGAMTR…	UDP-glucose	Q	Zhu et al., 2017
AtF3AraT	Arabidopsis thaliana	KJ138683	AHL38623.1	MAKPSQPTRDSHVAVLVFPFGTHAAPLLAVTCRLATAAPSTVFSFFSTARSNSSLLSSDIPTNIRVHNVDDGVPEGFVLTGNPQHAVELFLEAAPEIFRREIKAAETEVGRKFKCILTDAFLWLAAETAAAEMKASWVAYYGGGATSLTAHLYTDAIRENVGVKEVGERMEETIGFISGMEKIRVKDTQEGVVFGNLDSVFSKTLHQMGLALPRATAVFINSFEELDPTFTNDFRSEFKRYLNIGPLALLSSPSQTSTLVHDPHGCLAWIEKRSTASVAYIAFGRVATPPPVELVAIAQGLESSKVPFVWSLQEMKMTHLPEGFLDRTREQGMVVPWAPQVELLNHEAMGVFVSHGGWNSVLESVSAGVPMICRPIFGDHAINARSVEAVWEIGVTISS…	UDP-glucose and UDP–arabiose	H	Kim et al., 2010
AgUCGalT1	Apium graveolens L.	MG725374.1	AXU98426.1	MGSTNMEPHVAVLVFPFATHAGLLFGLVQRLARAAPNVKFTFLNTAKSNHTLFSDLSTVASNITPFDVYDGVEAGYVFSGKPQEDISLFLAVAADEFRRGVEKAAADSGSKITCLVADAFLWFSCDLAQEIGVPWVPLWTSGACSLSTHIYTDLIRQTVGLEGVEGRMNEKLNFIPGFFELRLGDLPGGVVFGNLESPFSVMLHKMGQTLPGACVLAMNSFEELDPDLMKDLSSKFNKILNVGPFNLTSPPALQYSDEYGCIPWLDKQNPSSVAYIGFGTVAMLPPNEIAELAGALESSGTPFIWSMKDHLKQHLPPGFLERTTETGKIVAWAPQVQVLSHSAVGIVITHGGWNSVLESIAAGVPLICRPFFGDHSINTWMVENVWKIGVQISGGVFTK…	UDP-galactose	H	Feng et al., 2018
DcUCGalT1	Daucus carota L.	KP319022.1	AKI23632.1	MGSTNLEPHVAVLVFPFATHAGLLFGLVQRLAKAAPNVKFTFFNTAKSNHSSFSNSSSIASNVIPYDVYDGVEEGYVFSGKPQEDINLFLAVAADEFRRGLEKAVVDSGRQISCLVADAFLWFSCDLAQEIGVPWVPLWTSGACSLSTHIYTDLIRQTVGFDGIEGRMDEKLNFIPGYSNLRLGDLPGGVVFGNLESPFSVMLHKMGQVLPRADVLVMNSFEELDPDLMKDLSSKFKKILNVGPFNLTSPPASQYSDEYGCIPWLDKRNPKSVAYIGFGTVAMLPPNEIVELAEALESSGTPFVWSLKDQSKKHLPEGFLERTRESGKIVAWAPQVQVLSHNAVGIVITHGGWNSVLESIAAGVPLICRPFFGDHAINTWMVENVWKIGVRISGGVFTK…	UDP-galactose	H	Xu et al., 2016
AcGaT	Aralia cordata	AB103471	BAD06514.1	MGSSAEPHVGVLAFPFATHAGLLLGLVRRLAAAAPNVNFSFYSTAASNRSLFSYPNSPYSNVIPYDVSDGVPEGYVFSGKPQEDINLFLTVASDEFKRGLEKAAVDSGRKITCLVADAFLWFSGDLAEQIRVPWVPLWTSGACSLSIHVYTDLIRQTVGLGGIEGRMDEILTFIPGFSELRLGDLPGGVLFGNLESPFSIMLHKMGQTLPRAAAVPINSFEELDPDLMKDIKSKFKKILNVGPFNLTSPPPSSNSDEHGCIPWLDNQNPKSVAYIAFGTVATPPPNELVSLAEALEESGTPFLWSLKDNFKNHLPKGFLERNSKSGKIVAWAPQIQVLSHDAVGVVITHGGWNSVVESIAAGVPVICRPFFGDHHINTWMVENVWKIGVRIEGGVFTRT…	UDP-galactose	H	Nagashima et al., 2004
AtF3GlcT	Arabidopsis thaliana	At5g17050	NP_197207.1	MTKPSDPTRDSHVAVLAFPFGTHAAPLLTVTRRLASASPSTVFSFFNTAQSNSSLFSSGDEADRPANIRVYDIADGVPEGYVFSGRPQEAIELFLQAAPENFRREIAKAETEVGTEVKCLMTDAFFWFAADMATEINASWIAFWTAGANSLSAHLYTDLIRETIGVKEVGERMEETIGVISGMEKIRVKDTPEGVVFGNLDSVFSKMLHQMGLALPRATAVFINSFEDLDPTLTNNLRSRFKRYLNIGPLGLLSSTLQQLVQDPHGCLAWMEKRSSGSVAYISFGTVMTPPPGELAAIAEGLESSKVPFVWSLKEKSLVQLPKGFLDRTREQGIVVPWAPQVELLKHEATGVFVTHCGWNSVLESVSGGVPMICRPFFGDQRLNGRAVEVVWEIGMTII…	UDP-glucose	Q	Tohge et al., 2005
PfA5GlcT	Perilla frutescens	AB013596	BAA36421.1	MVRRRVLLATFPAQGHINPALQFAKRLLKAGTDVTFFTSVYAWRRMANTASAAAGNPPGLDFVAFSDGYDDGLKPCGDGKRYMSEMKARGSEALRNLLLNNHDVTFVVYSHLFAWAAEVARESQVPSALLWVEPATVLCIYYFYFNGYADEIDAGSDEIQLPRLPPLEQRSLPTFLLPETPERFRLMMKEKLETLDGEEKAKVLVNTFDALEPDALTAIDRYELIGIGPLIPSAFLDGGDPSETSYGGDLFEKSEENNCVEWLDTKPKSSVVYVSFGSVLRFPKAQMEEIGKGLLACGRPFLWMIREQKNDDGEEEEEELSCIGELKKMGKIVSWCSQLEVLAHPALGCFVTHCGWNSAVESLSCGVPVVAVPQWFDQTTNAKLIEDAWGTGVRVRMNE…	UDP-glucose	Q	Yamazaki et al., 1999
VhA5GT	Verbena hybrida	AB013598	BAA36423.1	MSRAHVLLATFPAQGHINPALQFAKRLANADIQVTFFTSVYAWRRMSRTAAGSNGLINFVSFSDGYDDGLQPGDDGKNYMSEMKSRGIKALSDTLAANNVDQKSSKITFVVYSHLFAWAAKVAREFHLRSALLWIEPATVLDIFYFYFNGYSDEIDAGSDAIHLPGGLPVLAQRDLPSFLLPSTHERFRSLMKEKLETLEGEEKPKVLVNSFDALEPDALKAIDKYEMIAIGPLIPSAFLDGKDPSDRSFGGDLFEKGSNDDDCLEWLSTNPRSSVVYVSFGSFVNTTKSQMEEIARGLLDCGRPFLWVVRVNEGEEVLISCMEELKRVGKIVSWCSQLEVLTHPSLGCFVTHCGWNSTLESISFGVPMVAFPQWFDQGTNAKLMEDVWRTGVRVRANE…	UDP-glucose	Q	Yamazaki et al., 1999
AtF5GlcT	Arabidopsis thaliana	Z9733581696-80326	CAB10189	MATSVNGSHRRPHYLLVTFPAQGHINPALQLANRLIHHGATVTYSTAVSAHRRMGEPPSTKGLSFAWFTDGFDDGLKSFEDQKIYMSELKRCGSNALRDIIKANLDATTETEPITGVIYSVLVPWVSTVAREFHLPTTLLWIEPATVLDIYYYYFNTSYKHLFDVEPIKLPKLPLITTGDLPSFLQPSKALPSALVTLREHIEALETESNPKILVNTFSALEHDALTSVEKLKMIPIGPLVSSSEGKTDLFKSSDEDYTKWLDSKLERSVIYISLGTHADDLPEKHMEALTHGVLATNRPFLWIVREKNPEEKKKNRFLELIRGSDRGLVVGWCSQTAVLAHCAVGCFVTHCGWNSTLESLESGVPVVAFPQFADQCTTAKLVEDTWRIGVKVKVGEEG…	UDP-glucose	Q	Tohge et al., 2005
GtA5GlcT	Gentian triflora	AB363839.1	BAG32255.1	MVGRGKGKGREHVLLVVFPAQGHISPALQLAFKIVAHSSIDLTFLTSSSAVASILIGLPPTAPALNFAAFSQGNLHNDDDDDDDAKDYMHTLCKHGSQSVRDIIHSTKKGQGQGQGQGQGQGQGQGHPITRILYTTLLPWAADVAREFRLPSVLLWTQPVTTFLTFHYYFTGYEDAINKVRNQQGTEDDSTIQLPRLPLLSSRDLHSFMLPSNPFKGAINTFKEHLEALDAEETPPTILVNSYDALEEEALQAMIPKYKTMGIGPLIPSSVFDTRETTCEVVSLVPDLAQKSKDDCQWHGWLNSKAEGSVIYVSFGSHVKQSKAQTEEIAKGLLASGHPFLWVITSNEEEEGDEIMEQNLVEEIQEKGMMIVPWCAQFQVLKHPSVGCFMTHCGWNSTL…	UDP-glucose	Q	Nakatsuka et al., 2008
SbUBGAT	Scutellaria baicalensis Georgi	AB042277	BAC98300.1	MAVLAKFISKNHPSVPIIIISNAPESAAASVAAIPSISYHRLPLPEIPPDMTTDRVELFFELPRLSNPNLLTALQQISQKTRIRAVILDFFCNAAFEVPTSLNIPTYYYFSAGTPTAILTLYFETIDETIPVDLQDLNDYVDIPGLPPIHCLDIPVALSPRKSLVYKSSVDISKNLRRSAGILVNGFDALEFRAIGSHSQRPMHFKGPTPPVYFIGPLVGDVDTKAGSEEHECLRWLDTQPSKSVVFLCFGRRGVFSAKQLKETAAALENSGHRFLWSVRNPPELKKATGSDEPDLDELLPEGFLERTKDRGFVIKSWAPQKEVLAHDSVGGFVTHCGRSSVSEGVWFGVPMIGWPVDAELRLNRAVMVDDLQVALPLEEEAGGFVTAAELEKRVRELM…	UDP-glucuroic acid	L	Noguchi et al., 2009
VpUGT88D8	Veronica persica	AB465708	BAH47552	MEDTIILYASSVHLNSVLVIAKFINKHHPSISIIILSNAPDSAASSITSEASSITYHRLPTPDIPPNIITNPVELLFEVPRLNNPNVKQYLEQISQKTNVKAFIIDFFCNSAFEVSTSLNIPTYFYVSSGGFGLCAFLHFPTTDEIIPQDIGDLNDYLEIPGCPPVHSLDFPKGMFFRHTNTHNHFLDTARNMRKANGILVNSFDALEYRSKAALLNGICVPNGPTPQVLFVAPLVTGMNSRKGDSEHECLSWLDSQPSKSVIFLCFGRKGFFSKQQLQEIATGLENSGHRFLWSVRNPPGINNEDPDLETLLPEGFLERTKERGFVIKSWAPQKEVLSHESVGGFVTHCGRSSILEAVSFGVPMIGFPIYAEQRMNRVFMVEEMKVSLPLDEAGDGLV…	UDP-glucuroic acid	Q	Ono et al., 2010
AmUGTcg10	Antirrhinum majus	AB362988	BAG31945	MEDTIVLYASAEHLNSMLLLGKLINKHHPTISVAIISTAPNAAASSVADVAAISYQQLKPATLPSDLTKNPIELFFEIPRLHNPNLLEALEELSLKSKVRAFVIDFFCNPAFEVSTSLNIPTYFYVSSGAFGLCGFLHFPTIDETVEKDIGELNDILEIPGCPPVLSSDFPKGMFFRKSNTYKHFLDTAKNMRRAKGIVVNAFDAMEFRAKEALVNNLCVPNSPTPPVFLVGPLVGASTTTKTTNEQHECLKWLDVQPDRSVIFLCFGRRGLFSADQLKEIAIGLENSGHRFLWSVRCPPSKPNSYNTDPDLDELLPEGFLSRTETRGFVIKSWAPQKEVLSHGAVGGFVTHCGRSSILEAVSFGVPMIGWPIYAEQRMNRVFMVEEMKVALQLDEVEE…	UDP-glucuroic acid	Q	Noguchi et al., 2009
PfUGT50	Perilla frutescens	AB362991	BAG31948	MEGVILLYSSAEHLNSMLLLATFIAKHHPSIPITILSSADYSAAASVSTLPSITYRRLPPVAIPPDSIKNPVEAFFEIPRLQNPNLRVALEEISQKTRIRAFVIDFFCNSAFEVSTSLSIPTYFYVSTGSAGVCIFLYFPTTDETVATDIGDLRDFLEFPGSPIIHSSDLPQLTFFRRSNVFKHMLDTSKNMQKSSGILTNGFDAMEFRAKEALTNGLCVPNGPTPPVYLVGPLVAGSNAKKDHECLLWLDRQPSKSVVFLCFGRRGLFSGKQLREMAVALERSGYRFLWSVRNPPENRSPAEDPDLDELLPEGFLERTKDIGFVVKSWAPQKEVLSHDAVAGFVTHCGRSSILEALVNGKPMIGWPMYAEQRMNKVFMVDEMKVALPLEEEEDGFVTA…	UDP-glucuroic acid	Q	Noguchi et al., 2009
AmC4'GlcT	Antirrhinum majus	AB198665	BAE48239	MGEEYKKTHTIVFHTSEEHLNSSIALAKFITKHHSSISITIISTAPAESSEVAKIINNPSITYRGLTAVALPENLTSNINKNPVELFFEIPRLQNANLREALLDISRKSDIKALIIDFFCNAAFEVSTSMNIPTYFDVSGGAFLLCTFLHHPTLHQTVRGDIADLNDSVEMPGFPLIHSSDLPMSLFYRKTNVYKHFLDTSLNMRKSSGILVNTFVALEFRAKEALSNGLYGPTPPLYLLSHTIAEPHDTKVLVNQHECLSWLDLQPSKSVIFLCFGRRGAFSAQQLKEIAIGLEKSGCRFLWLARISPEMDLNALLPEGFLSRTKGVGFVTNTWVPQKEVLSHDAVGGFVTHCGWSSVLEALSFGVPMIGWPLYAEQRINRVFMVEEIKVALPLDEED…	UDP-glucose	Q	Ono et al., 2006
PfUGT31	Perilla frutescens	AB632995	BAG31952	MKQLHIVLIPAMAQGHMIPMLEMAKLFTSRGIKTTIIATPAFAGPVTKSRQSGHDIGLSVTDFPPKGSSLPDHVASFDQISTPDLVTKFLRAMELLQGPVETILQELQPNCVVSDMFLPWTADSAAKFGIPRLVFFGSSCFSRCLSEEMELQKPYKNVSSDSEPFVLGGLPHELNFVRSQLPPFHLQEEENDFKKLFSQISESAKNTYGEVVNSFYELESAYLDHFKNVLGKKAWQIGPLLLCSNEAERKSQRGKESAIDEHECLAWLDSKRPNSVVYVCFGSSATFTKAQLHETAAGLEESGQDFIWVVRKGKDQENELDLLPQGFEERVKGKGLIIRGWAPQLMILDHPAIGAFVTHSGWNSTLEGICAGVPMITWPVFAEQFYNEKLVTEVLETGV…	UDP-glucose	Q	Noguchi et al., 2009
PfUGT2	Perilla frutescens	AB362994	BAG31951.1	MVTMAINGKPPHFVLFPFLAQGHLIPAVDMAKLLAKRGVAVSILVTPENGKRVKPVVDRAIASGLSIRVFHLKLPGAEAGLPQGCENMDMLPSMEYGLSLFNATAMLREQVEGLLVQLQPTCLVADMCFPWATDMALKLRIPRLVFHGTSCFSLVCMNILQKSKIFEGVVCDRDYFVVSDQLPDRIEITKAQLMGTAAEIPPEWAQVRRQMFESEDEAVGTVANTFQELEPQYIGKYIKETGKKVWCIGPVSLCNMDDSDKAERGNKAAIDGHDCLKWLDSHEPDSVIYVCLGSISRLADAQLIELGLGLEASNRPFIWVIRHARDEFESWLSEEKFEERIGGRGLLIRGWAPQVLILSHPSVGGFITHCGWNSTLEAVSAGMPMLTWPVFAEQFCNEK…	UDP-glucose	Q	Noguchi et al., 2009
AmUGT38	Antirrhinum majus	AB371297.1	BAG16513.1	MAIHEQKPHFVLFPFMAQGHMIPMVDIARLLAKRGVTITILLTPHNANRVKTVIARAIDSGLNINVIHFKFPSVEVGLPEGCENFDMLPDINGALQFFKATFMLQEQVEELLPKLEPLPSCLIADMCFPWTTNLALKLNVPRIVFHGTSCFSLLCMHVLGTSKDFEGVTNETEYFLVPGLPDKIEITKIQLRGTLIQMNSDWTKFRDEVREAEVKAFGTVANTFEDLEPEYVKEYSRVKGKKVWCIGPVSLCNKDGIDKAERGNMASIDAHHCLKWLNSHEQKSVIYVCLGSISRLATSQLIELGLALEASNRPFIWVVRDPSQELKKWFLNEKFEERVKDRGLLINGWAPQVLILSHPSVGGFVTHCGWNSMLEGVTSGLPMITWPVFAEQFCNEKFI…	UDP-glucose	Q	Noguchi et al., 2009
LbUGT73A10	Lycium barbarum	AB360612	BAG80536.1	MGQLHFFLFPMMAQGHMIPTLDMAKLIASRGVKATIITTPLNESVFSKAIQRNKQLGIEIEIEIRLIKFPALENDLPEDCERLDLIPTEAHLPNFFKAAAMMQEPLEQLIQECRPDCLVSDMFLPWTTDTAAKFNIPRIVFHGTNYFALCVGDSMRRNKPFKNVSSDSETFVVPNLPHEIKLTRTQVSPFEQSDEESVMSRVLKEVRESDLKSYGVIFNSFYELEPDYVEHYTKVMGRKSWAIGPLSLCNRDVEDKAERGKKSSIDKHECLEWLDSKKPSSIVYVCFGSVANFTVTQMRELALGLEASGLDFIWAVRADNEDWLPEGFEERTKEKGLIIRGWAPQVLILDHESVGAFVTHCGWNSTLEGISAGVPMVTWPVFAEQFFNEKLVTQVMRTG…	UDP-glucose	Q	Noguchi et al., 2008
OsUGT706D2	Oryza stiva	XM_015782244	XP_015637730	MEPNSKQSQTVVLHTILGAGHLAPMVELAKLFLGRGFAVIIAVPTPPASTADVAASSAPAVARIAAANPSISFHNLPPPDYPEPDPDGFQQLLDVIRLTVPILLTFLRSLPPVAAVVLDLFCVDALDAAAAVGVPAYFYFTSSAGVLAAFLHLPHYFATTEGDLKDMGKALLHFPGVPPIPASDMPHNVLDCADVIGASLVYHYRRMPEARGMLINTYEWLEAKAVTALGDGACVPDRPTPPVYCIGPLIVKGEDAAKGERHACLAWLDAQPERSVVFVSFGSMGAVSAEQLKEIARGLENSGHRFLWVVRSPPPEDPAKFSLPRSEPDLGALLPEKFLERTRERGMVVMSWAPQVEVLRHAATAAFVTHCGWNSILEAATAGVPMLCWPQYAEQRLNK…	UDP-glucose	Q	Peng et al., 2017
OsUGT706F1	Oryza stiva	XM_015766582	XP_015622068	MKQTVVLYPGGGVGHVVPMLELAKVFVKHGHDVTMVLLEPPFKSSDSGALAVERLVASNPSVSFHVLPPLPAPDFASFGKHPFLLVIQLLRQYNERLESFLLSIPRQRLHSLVIDMFCVDAIDVCAKLGVPVYTFFASGVSVLSVLTQLPPFLAGRETGLKELGDTPLDFLGVSPMPASHLVKELLEHPEDELCKAMVNRWERNTETMGVLVNSFESLESRAAQALRDDPLCVPGKVLPPIYCVGPLVGGGAEEAAERHECLVWLDAQPEHSVVFLCFGSKGVFSAEQLKEIAVGLENSRQRFMWVVRTPPTTTEGLKKYFEQRAAPDLDALFPDGFVERTKDRGFIVTTWAPQVDVLRHRATGAFVTHCGWNSALEGITAGVPMLCWPQYAEQKMNKV…	UDP-glucose	Q	Peng et al., 2017
OsUGT706D1	Oryza stiva	XM_015777298	XP_015632784	MESKPSRNVVLYAAMGAGHLLPMVELAKLFLTRGLDVTIAVPATPGSGTTGSPTIAGIAASNPSITFHHLPPPPSCADPDPNPLLLMLDVLRRSVPSLASLLRSIPSVAALVLDIFCAEAVDAAAALHVPAYIYFTSAAGAFAASLGLMHHYSTTTTNLRDMGKALLRFPGVPPIPASDMPSLVQDREGRFYKARVKLYARAMEASGVLLNTYEWLEARAMGALREGACSPDRPTPPVYCVGPLVASGEEEGGGVRHACLAWLDAQPARSVVFLCFGSMGSFSAAQLKEIARGLESSGHRFLWVVRSPRQDPANLLEHLPEPDLAALLPEGFLERTADKGMVVKSWAPQAKVLRHAATAAFVTHCGWNSTLEGITAGVPLLCWPLYAEQRMNKVFIVEE…	UDP-glucose	Q	Peng et al., 2017
OsUGT706E1	Oryza stiva	AP003560	BAB68081	MERTVVLYPGLGVGHLVPMVELAKVFLRHGLAVTVAAVKPPLDSPDFSAAVARFAECNPAINFHVLPPPPPPPAPVGSGSDGKSASPIVGMLGFLNAMNAPLRDFLCSLPSVDALIVDMFCTDALDVASELRLPVYVFFTSAASDLAVFLHLTSMRDSINTSFGELGDSMIHIPGCPPFKASELPSDILSDNEASRLILLMFRRHPESRGILVNTFESLETRALRALEDGLCVPGRATPTVYSIGPIVSGGGGSDKDHDCLRWLDAQPDNSVVFLSFGSLGRFCKKQLEEIAIGLQKSEKRFLWVVRSPRIDEKNVFEPLAEPDLDALLPAGFMEATRGRGLVVKLWAPQVEVLRHRATGAFVTHCGWNSTLEGITAGLPLLCWPLYAEQRLNKVFVVE…	UDP-glucose	Q	Peng et al., 2017
BdUGT706E4	Brachypodium distachyon	XM_003569699	XP_003569747	MKKTVVLYPGVGVGHLVPMVELAKVFLKHGLAVTVALVEPPDGSATFSAAVARTKASNPSVTFHVLPPPPPAPPAAPADEAAPNHHVIKIFQFLAAMNAPLRDFLRSLPSVHALVLDMFCVEAQDVAEELSLPVYYFYASAASDLAVFLNLPSKLAGMDKKVKELGDSMMSFPGVPPFKASDLPSEVSNDGVALGSILRMFERMPASDGILINSFESLEARAVRALKDGLCVPSHATPPVYCIGLLVSGGGDKEHGCIRWLDAQPDKSVVFLSFGSMGTFSKKQLGEIAIGLENSGERFLWVVRNPPNSDHKFGDPIPEMEDLDTLLPDGFLERTKDRGLVVKSWAPQVDVLRHRATGAFVTHCGWNSTLEGITAGLPLLCWPMYAEQRVNKVHIVEEF…	UDP-glucose	Q	Peng et al., 2017
BdUGT706F2	Brachypodium distachyon	XM_010233972	XP_010232274	MKQTVVLFAGAGVGHVTPMTELAYVFLKHGYDVTMVLLEPPFKSTDSGASFIERIAASNPSISFHVLPPLPAPDFAASGKHPFLLMLQLARDYNAPLEAFLRSIPRERLHSLVLDMFCVHAMDVGTAVGVPVYTFFASGASCLSVLTQFPALVAGRQSGLKDLGDTPLDFLGVPPMPASHLIRELLEHPEDEMCKAMTNIWKRNTETMGVLVNTFEALESRAVQSLRDPLCVPGRILPPVYCVGPLVSKGTAKDDSKAERNECLAWLDAQPDRSVVFLCFGSKGTLSADQLKEMAVGLERSGQRFLWSVRTPAGTKDPKKYFEVRPEADLDALLPEGFLERTKDRGLVVKSWAPQVDVLQHPATGAFVTHCGWNSTLEAVVAGVPMLCWPLEAEQKMNK…	UDP-glucose	Q	Peng et al., 2017
OsUGT706E2	Oryza stiva	XM_015784335	XP_015639821	MMTETVVVNAGLGVGHLAPMVELANLFPRHGLAVTVVLIEPPAKPPSFAAAVSRSMASNPRITFHVMPSPSCHSNVPELIRAMNAPLREYLRSSVPSARAVVFDMFCACALDVAAELGLPAYFFQCGGASHLAVGLHLPHVQAEINASFGEIGDEPLLFPSVPPFKPSDLPKAALDRNDEMYRWILGVFERLPESRGILVNTFQWLETKALRALGDGACVVGRPTPPVCCVGPLVSRSGEDKKHGCLSWLDAQPEKSVVFLCFGSMGSFPKEQLAEIAIGLERSGQRFLWVVRRPHAGEASLSGLLAGCHGTHGELDIDELMPEGFLERTKGRGLAAGSWAPQADVLRHRATGAFVTHCGWNSVLEGIAAGVPLLCWPLYAEQRLNKVFIMEEVGVGAV…	No activitya	Q	Peng et al., 2017
BdUGT88C8	Brachypodium distachyon	XM_003567040	XP_003567088	MTTANNSHADNNPKKLVVIYAPAGLTGHLVPAAGLGKLLAAQGLDVAVVLGGGEADQASDDPFLAGVAAANPSMSVHRLPHATLPSDMPADAHEAKIFELARASNPDLRDFLRSASPAALVIDFFCSSAFDVGAELGIPTYFFLTTCIASVAFCLYNPVIQGQMNLSFRDLGGGFVHAPGLPPMPADHLAASVLDRDSMGNKLFLALAEQLCDSQGVIVNSCHSLEPRAAEAIVSGLCTAPGRRTPPLYCIGPLVKTEEVGTKKRHECLAWLDGQPKASVVFLCFGSMGRFSAEQIKEMAAGLEASGQRFLWALRRPLPSDEHKQDNNDNHIDALFPEGFLQRTKDRGLVLTSWAPQREVLAHGALGGFVTHCGWNSVLESVMAGVPMLAWPLYAEQRM…	UDP-glucose	Q	Peng et al., 2017
OsUGT88C2	Oryza stiva	AP003560	BAD87806	MITCLARVFEFARASGPDLCDFLRSTSPAVLIIDFFCYSALDVGAELRIPTYFFLTTCIASLAFLLYLPVIQEENTMSFRDLSGDLVHAPGIPPIPADHLPMSQLDRDSVSSRHFLALSEQVCNSHGVMVNSCHSLERRAADAIVAGLCTFPGRRTPPLHCIGPLIKPREEDSTERHECLAWLDAQPKASVLFLCFGSLGVFSVEQIKQVAVGLETSGHRFLWVVRPPPGLEHVTGPDLDALIFPEGFLRRTKGRGLVVISCSPQREVLEHGAVGGFVSHCGWNSVLEAVTAGVPMLAWPLYAEQRMNKVFLVEEMRLAVGVEGYDKGIVTAEEIQEKARWLMDSDGGRELRERTLAAMREVKEAPSDKGESKMTLLELVSQWKSD	No activity	Q	Peng et al., 2017
OsUGT88C3	Oryza stiva	XM_015779554	XP_015635040	MSASDCSLSSQSRSPIPCSEMSPKKLAVIYPPPGMISHLVSTVELGKLLAAQGLDITIVLGGHDEKEAAATATTSFLAEAAAANPELSFHRLPQPTLQCDVPADDYVSRIFEFARSSGPDLRDFLRSTSPAVLIIDFFCYSALNIGAELGIPTYFFLTTCIASVAFMLYLPVVQGENTLSFRDLGGDLVHAPGIPPIPADHLPRSQFDRDSMSSNHFLALSEQVCNAHGVMVNSCRSLERRAADAVVAGLCTFPGRRTPPLHCIGPLIKPREDDSAERHECLAWLDAQPKDSVLFLCFGSMGVFSVEQIKQVAVGLETSGHRFLWVVRRPPGFEHVTGPDLEALIFPEGFLRRTKGRGLVVMSWAPQREVLEHGAVGGFVTHCGWNSVLEAVTAGVPML…	UDP-galactose	Q	Peng et al., 2017
OsUGT88C1	Oryza sativa japonica group	XM_015772131.2	XP_015627617.1	MDAGDAATTRARKPVVLYPSPGMGHLVSMIELGKVFAARGLAVTVVVVDPPYGNTGATGPFLAGVTAANPAMTFHRLPKVEVPPVASKHHESLTFEVTRLSNPGLRDFLAGASPVVLIIDFFCNAALDVADELGVPAYMFYTSGAEILAFFLYLPVLHAQTTANFGEMGEELVHAPGIPSFPATHSVLPLMERDDPAYAEFLKASADLCRTQGFLVNTFRSLEPRAVETIAAGSCAPPGVSTPPVYCIGPLIKSAEVGENRSEECLAWLDTQPNGSVVFLCFGSIGLFSAEQIKEVAAGLEASGQRFLWVVRSPPSDDPAKKFDKPPEPDLDALLPKGFLERTKGRGLVVKSWAPQRDVLAHAAVGGFVTHCGWNSVLESIVAGVPMLAWPLYAEQRMN…	unknownb	Q	Peng et al., 2017
ZmUGT88C10	Zea mays	NM_001165818	NP_001159290	MGGEMEATAAETGLAQRPVVLYPSPGMGHLVSMIELGKLLGARGLPVTIVVVEPPFNTGATAPFLAGVSAANPSISFHRLPKVERLPLVSTKHQEALTFEVIRVSNPHLREFLAAATPAVLVVDFFCSIALDVAEELRVPAYFFFTSGAEVLAFFLHLPALHERATASFQDMGEEPVQVPGIPPFPATHAILPVMERDDAAYDGFVKGCADLCRSQGVLVNTFRLLEQRAVETVAAGHCTPPGLPTPPIYCIGPLIKSEEVLGKGGEECLAWLDAQPRASVVLLCFGSIGRFSAEQIREVAAGLEASRQRFLWVVRAPPSDDPAKKFEKPPEPDLDALLPEGFLARTKDRGLVVKSWAPQRDVLAHASVGGFVTHCGWNSVLEAIMAGVPMVAWPLYAE…	unknown	Q	Peng et al., 2017
AsGT20n10	Avena strigosa	EU496511	ACD03252	MGVATISAVPRKLAVLYPSPGMGHIVSMIELGKIFVARGLAVTIVVIDLPNNTGSSATGPFLAGVSAANPSISFHRLPQVKLPHVESRHIETLNFEVARAANPHLRDFLAGISPDIFIADFFCHVARDVASELGIPFYFFFTSGAEVLAVLLHLPVLHSQSTASFQDMGEELVHVPGIPSFPASHSMLPVMDRDDAAYMAFVNVCSDLCRSQGIIVNTFSSFEPRAIEAIAAGLCTPAGLPIPALHCIGPLIKSEEVGVKRGDECMAWLDTQPKDSVVFLCFGSLGRFSGKQIREVALGLEASGQRFLWVVKSPPNDDPAKKFENPSEKPDLDALLPEGFLDRTKDKGLVVKSWAPQRDVLMHAAVGGFVTHCGWNSVLESVMAGVPMLAWPLYAEQRM…	unknown	Q	Chang et al., 2021
ZmUGT88C9	Zea mays	NM_001348967	NP_001335896	MEAAAAAETGLAQKPVVLYPSPGMGHLVSMIELGKILGARGLSVIIVVVEPPFNTGATAPFLAGVSAANPSISFHRLPKVERLPPVKTKHQEALTFEVTRVSNPHLREFLAAASPAVLVVDFFCSIALDVAEELRVPAYFFFTSGAEVLAFFLHLPAIHERTAASFQDMGKELVHVPGIPSFPATHCILPTMERDDVAYDGFLKGCTDLCRSQGIMVNTFRSLEQRAVETVAAGHCTPPGLPTPPIYCIGPLIKSEEVLGKGGEECLAWLDAQPRASVVFLCFGSIGRFSVEQIREVAAGLEASGQRFLWVVRAPPSDDPAKKFERPPEPDLDALLPEGFLARTKDRGLVVRSWAPQRDVLAHASVGGFVTHCGWNSVLEAVMAGVPMVAWPLYAEQRL…	unknown	Q	Peng et al., 2017
OsGT1	Oryza sativa japonica group	LOC_Os07g32630	LOC_Os07g32630	MAKPTVVLLPVWGAGHFMPMIEAGKRLLRGSGGALSVTVLLMPAPTPDAAVDIAAQVKREEASGADDISFRHLPAVDMPTVHTGIEEWVSLILRSHGPHVRAAIAGLDCPVAALVTDIFCTPALDVAAELGVPSYVYFTSGAVMLELLLYSPVLDEEVPGEFSEMDGALNIPGLPPVPPSVLPATMLHKKKMSTYRWFLETGRCYMKATGFIVNTAAELEQSVIDAIADGRCTRGVPAPTVYAIGPVIALTPPPEQPHECVRWLDAQPPASVLLVCFGSKGLLPPPKVREIAAALERSEHRFLWVLRGPPKDSRPGQRVPTDAMLDELLPEGFLDKTKGRGLVWPTRAPQKDILAHAAVGGFVTHCGWNSILESLWFGVPMLPWPLDNEQHANAFLLVS…	UDP-glucose	Q	Zhang et al., 2022
OsGT5	Oryza sativa japonica group	LOC_Os07g32620	LOC_Os07g32620	MAKPTVVVLPVWGAGHFMPMIEAGKRLLRGSGGALSVTVLLMPAPTPDAAVDIAAQVKREEASGADDISFRHLPAVDMPTGHTGVEEWISRILRSHAPNVWAAIAGLDCPVAALVTDIFCTPALEVSRELGVPGYVYFPCSASMLALLLRSPGLDEEVAVEFEEMDGAIRIPGLPPVPPSALPSTMLDRKKSTYDWFVATGRGYMNATGVIVNTAAELEQSVLAAIADGRCTRGVPAPTVYPIGPVLSFPPPPEEQPHECVRWLDAQPPASVLFLCFGSKGLLPPPKVREIAAALERSGGHRFLWVLRGPPKDSRQGQRVPTDAMLDELLPEGFLERTKGRGLVWPTRAPQKEILAHAAVGGFVTHCGWNSILESLWFGVPVLPWPLDAEQHFNAFTLV…	UDP-glucose	Q	Zhang et al., 2022
OsUGT707A3	Oryza stiva	XM_015789792	XP_015645278	MAIPTLVLLPTWGTGHLMSLLDAGKRLLGCRGGGGLSLTVLVMQPPRKEYASAVAATVRREEASGLDIRFRHLPAVEPPTGCAGVEEFVSRFVQLHADHVRAAVSGLDCPVAGLVIDFFCTTLLDVARELAVPAYVYFTSNAACLALLLRLPALEGEVTVEFEEMDGEVDIPGLPPVPPSSLPMPVMDKKNPNYTWFVYHGRRFMEANGIIVNTVREIERSVLAAIADGRVTPGVRAPVIHPVGPVISFTPPSDDPPHECVRWLDAQPPASVVFLCFGSMGSLAPPQVLEVAHGLERSGHRFLWVLRGAPAAGGSMNPTDADLDELLPEGFLERTTGRALVWPTWAPQKEILAHAAVGGFVTHGGWNSTLESLWFGVPMVPWPLYAEQHLNAFTLVAAM…	UDP-glucose	Q	Peng et al., 2017
BdUGT707A15	Brachypodium distachyon	XM_003560127	XP_003560175	MAIPTIVLIPFCVTGHLTSMVEAGKRLLSSSSRPLSLTMLVTPMSMDKLTSELADIIRRETESGFEIRFHHLPAVELPQDFHGAEDFISRFVQLHAPGAKAAISGLASPVSAVVMDYFCTTLFDVTRELGLPAYVYFTSAASMLALMLRLPSLDKEVAVGFEELDGPVNVPGMPPVPAASMPKPMMKKDANYAWFVYHGNRFMDAAGIIVNTVAGLEPAILEAIEGGRCVPGERRVPTVYPIGPVMSFKKPTAKEPPHECVRWLEAQPRASVVLLCFGSMGTFAPPQVLEIAEALDRSGHRFLWVLRGPPPGNSPYPTDANLGELLPEGFLERTKEKGLVWPKWAPQQEILAHPAVGGFVTHCGWNSTLESLWHGVPLVPWPLYAEQHLNAFELVSVMG…	UDP-glucose	Q	Peng et al., 2017
OsUGT707A2	Oryza stiva	XM_015789990	XP_015645476	MAPAMASSAATVVLIPFCVSGHLTPMLEVGKRMLRSRCCGDDDDGRPAMSLTVLLAQLPESHRAPEIDEIIRREAAGASEHSGFDVRFHCLPAEELPDFRGGEDFISRFMQQHASHAREAIAGLESRVAAVVLDWFCTTLLDVTRDLGLPGYVFFTSAASMLSLLLRLPALDKEVAVDFEEMGGAVDLPGLPPVPAALLPTPVMKKGCNYEWLVYHGSRFMEAAGIIVNTVAELEPAVLEAIADGRCVPGRRVPAIYTVGPVLSFKTPPEKPHECVRWLDAQPRASVVFLCFGSMGSFAPPQVLEIAAGLERSGHRFLWVLRGRPPAGSPYPTDADADELLPEGFLERTKGRGMVWPTWAPQKDILAHAAVGGFVTHGGWNSTLESLWHGVPMAPWPLY…	UDP-glucose	Q	Peng et al., 2017
ZmUGT707A8	Zea mays	CM000785	AQL01906	MAATAYPTVVLIPLCVPGHLASMIEAGKRLLGRSRCPMSLTVLITQMTMSANLMSDVDDIMRREADSGLDIRFVHLPAVELPTVHHGLEDFMMRFIQLHATHVKEAVSGMSSPVAAVVVDYFCTTLFDVARELALPAYAYMPSGASMVALMLRLPALDGEVSGDFEAMEGTVDLPGMPPVPARLMPSPLMRKDPNFAWLVYHGKRFMEADGVIVNTVAELEPSILAAIADGLCVPRRRAPAVYPIGPVLPLKPPSAPGDGEQVVAQRHECVRWLDAQPPASVVLLCFGSMGGSFPSPQVREIADGLERSGHRFLWVLRGPPPPDGSKYPTDANVHELLPEGFLERTKGRGLVWPTWAPQKDILANPAVGGFVTHCGWNSILESLWHGVPMVPWPQFAEQ…	UDP-glucose	Q	Peng et al., 2017
BdUGT707A16	Brachypodium distachyon	XM_014897096	XP_014752582	MATPTVVLLPVWGAGHLMSMLDAGKRLLARSRGALSLTVLVMQAPAENYRSEVAGHIRREEASGLDIRFHHLPTVELPTDYVGIEEFISRFVQLHAPHVKAAISGLACPVAALVVDFFATTLFDVSRELAVPAYVYFTASAAAYALFLRLPALQEEVTCEFEELDGMVDVPGLPPVPPSSLPSPLMDKKNPNYTWFVYHGRRFMEANGVMINTAAALEQSVLAAIADGRCTPGIPAPTVYPVGPVISFNPPAEQGGHECLRWLDTQPPASVVLLCFGSGGFSTAPQAHEIAHGLERSGHRFLWVLRGPPAAGAQQPADANLEELLPEGFLERTKGKGLVWPTKAPQKEILAHAAVGGFVTHGGWNSVLESLWFGVPMVPWPLYAEQHFNAFTLVAYMGV…	UDP-glucose	Q	Peng et al., 2017
ZmUGT707A19	Zea mays	CM007650	ONM57543	MAAPTVVLLPVWGAGHLMSMLDAGKRLLTRGGRALSLTVLVMRAPTEQLAADLDAHIRREEASGLDVRFVRLPAVQPPTDFHGIEEFISRLVQLHAPHVRAAISSLASPVAAVVMDFFCTALLDVTRELAVPAYVYFTASAGMLAFFLRLPSLHEEVTVQFEEMEGAVDVPGLPPVPPSSLPVPVMDKNHPNYTWFMYHGRRFAEADGIIVNTAAELEQSVLAAIADGRCTPGVRAPTVYPIGPVISFSPPPTNTEHPHECVRWLDTQPAASVVLLCFGSQGFSAAPQAHEIAHGLERSGHRFLWVLRGPPAPGERHPSDANLSELLPDGFLERTKGRGLVWPTKAPQKEILAHAAVGGFVTHGGWNSVLESLWFGVPMAPWPLYAEQHLNAFTLVAYV…	UDP-glucose	Q	Peng et al., 2017
EgUGT707C2	Elaeis guineensis	XM_010930781	XP_010929083	MGKLGLFFLPAWGAGHLVPMVETAQRLLRLQQKETLFSVTVLLMQPPNPASASTFSSYVHSVTSSGLDIHFQDLPPVDPPTDTDGVEDFVSLYIQSHKPHVKAALTQSSVPVAALILDFFATTIIDVADELGVPSYIFFTSTAVMLALTLHLPTLHDKIPVEFGELDGHVEVPGVPPVPPLSMPTPFMNKKSRNYTWFVYHGKRFVEAKGIIVNTFIELEPGPLEALKEGRCVPNHPTPAIYLVGPVIALEDETNNAKSERHECIKWLDGQPPASVLFLCFGSMGSFGAPQVREMAIGLERSGHRFLWCLRTPSTGKFRHPVDANLVEVLPNGFLERTREKGLVWPSWVPQKEILAHEAVGGFVTHCGWNSTLESLWFGVPMLGWPLYAEQHLNAFEME…	UDP-glucose	Q	Peng et al., 2017
EgUGT707C3	Elaeis guineensis	XM_010930792	XP_010929094	MGKLGLFFLPTWGAGHLVPMVETAKRLLPLQQEEKLFSVTVLLIQPPNPASASTFSSYVHSVASSGLDIHFQDLPPVDPPTDTDGAEDFVSLYIQSHKPHVKAALTQSSVPVAALVLDFFATTIIDVADELGVPSYIFFTSTAAMLALTLHLPTLHDKIPVEFGELEGHVEVPGVPPVPPLSLPTPFMNKKSRNYTWFVYHGKRFLEAKGIIVNTFIELEPGPIEALREGRCAPNHPTPAIYPVGPVIALEDETNNANSERHECIKWLDGQPPASVVFLCFGSMGSFGAPQVREMAIGLERSRHRFLWCLRTRSTGKFWHPVDANLVEVLPEGFLERTREKGLVWPTWVPQKKILAHEAVGGFVTHCGWNSTLESLWFGVPMLGWPLYAEQHLNAFEME…	UDP-glucose	Q	Peng et al., 2017
OsGT4	Oryza sativa japonica group	LOC_Os06g18010	LOC_Os06g18010	MPSSGDAAGRRPHVVLIPSAGMGHLVPFGRLAVALSSGHGCDVSLVTVLPTVSTAESKHLDALFDAFPAVRRLDFELAPFDASEFPSADPFFLRFEAMRRSAPLLGPLLTGAGASALATDIALTSVVIPVAKEQGLPCHILFTASAAMLSLCAYFPTYLDANAGDGGGVGDVDIPGVYRIPKASIPQALHDPNHLFTRQFVANGRSLTSAAGILVNTFDALEPEAVAALQQGKVASGFPPVFAVGPLLPASNQAKDPQANYMEWLDAQPARSVVYVSFGSRKAISGEQLRELAAGLETSGHRFLWVVKSTVVDRDDAAELGELLGEGFLKRVEKRGLVTKAWVDQEEVLKHESVALFVSHCGWNSVTEAAASGVPVLALPRFGDQRVNSGVVARAGLGV…	UDP-glucose	Q	Zhang et al., 2022
GmCGT	Glycine max	LC003312	BAR73279.1	MSSSEGVVHVAFLPSAGMGHLNPFLRLAATFIRYGCKVTLITPKPTVSLAESNLISRFCSSFPHQVTQLDLNLVSVDPTTVDTIDPFFLQFETIRRSLHLLPPILSLLSTPLSAFIYDITLITPLLSVIEKLSCPSYLYFTSSARMFSFFARVSVLSASNPGQTPSSFIGDDGVKIPGFTSPIPRSSVPPAILQASSNLFQRIMLEDSANVTKLNNGVFINSFEELEGEALAALNGGKVLEGLPPVYGVGPLMACEYEKGDEEGQKGCMSSIVKWLDEQSKGSVVYVSLGNRTETRREQIKDMALGLIECGYGFLWVVKLKRVDKEDEEGLEEVLGSELSSKVKEKGVVVKEFVDQVEILGHPSVGGFLSHGGWNSVTETVWKGVPCLSWPQHSDQKMS…	UDP-glucose	Q	Hirade et al., 2015
FcCGT	Fortunella crassifolia	LC131333	BBA18062.1	MSDSGGFDSHPHVALIPSAGMGHLTPFLRLAASLVQHHCRVTLITTYPTVSLAETQHVSHFLSAYPQVTEKRFHLLPFDPNSANATDPFFLRWEAIRRSAHLLAPLLSPPLSALITDVTLISAVLPVTINLHLPNYVLFTASARMFSLTASFPAIVASKSTSSGSVEFDDDFIEIPGLPPIPLSSVPPAVMDSKSLFATSFLENGNSFVKSNGVLINSFDALEADTLVALNGRRVVAGLPPVYAVGPLLPCEFEKRDDPSTSLILKWLDDQPEGSVVYVSFGSRLALSMEQTKELGNGLLSSGCRFLWVVKGKTVDKEDEESLKNVLGHELMEKIKDQGLVVKNWVDQDKVLSHRAVGGFVSHGGWNSLVEAARHGVPVLVWPQFGDQKINAEAVESAG…	UDP-glucose	Q	Ito et al., 2017
FeCGTa	Fagopyrum esculentum	AB909375.1	BAP90360.1	MMGDLTTSFPATTLTTNDQPHVVVCSGAGMGHLTPFLNLASALSSAPYNCKVTLLIVIPLITDAESHHISSFFSSHPTIHRLDFHVNLPAPKPNVDPFFLRYKSISDSAHRLPVHLSALSPPISAVFSDFLFTQGLNTTLPHLPNYTFTTTSARFFTLMSYVPHLAKSSSSSPVEIPGLEPFPTDNIPPPFFNPEHIFTSFTISNAKYFSLSKGILVNTFDSFEPETLSALNSGDTLSDLPPVIPIGPLNELEHNKQEELLPWLDQQPEKSVLYVSFGNRTAMSSDQILELGMGLERSDCRFIWVVKTSKIDKDDKSELRKLFGEELYLKLSEKGKLVKWVNQTEILGHTAVGGFLSHCGWNSVMEAARRGVPILAWPQHGDQRENAWVVEKAGLGVWE…	UDP-glucose	Q	Nagatomo et al., 2014
OsCGT	Oryza sativa	FM179712.1	CAQ77160.1	MPSSGDAAGRRPHVVLIPSAGMGHLVPFGRLAVALSSGHGCDVSLVTVLPTVSTAESKHLDALFDAFPAVRRLDFELAPFDASEFPGADPFFLRFEAMRRSAPLLGPLLTGAGASALATDIALTSVVIPVAKEQGLPCHILFTASAAMLSLCAYFPTYLDANAGGGGGVGDVDIPGVYRIPKASIPQALHDPNHLFTRQFVANGRSLTSAAGILVNTFDALEPEAVAALQQGKVASGFPPVFAVGPLLPASNQAKDPQANYMEWLDAQPARSVVYVSFGSRKAISREQLRELAAGLEGSGHRFLWVVKSTVVDRDDAAELGELLDEGFLERVEKRGLVTKAWVDQEEVLKHESVALFVSHCGWNSVTEAAASGVPVLALPRFGDQRVNSGVVARAGLGV…	UDP-glucose	Q	Brazier-Hicks et al., 2009
VpA3Glc2''GlcT	Veronica persica	AB514127	BAI44133.1	MEKEEAKMFKILMFPWLAHGHIFPFLELAKTLSKRNFTIHFCSTAINLDSIKSNLANDPSVLDDSIKLLELEIESPELPPELHTTKNLPPHQFPLLIKDFENSKSSFFSIFDTLKPDMLIYDVFNPWAAKHALSHGSPSVWFMASGATICSFHYHQHLHKTGSLVPYEGVDFGEIKRHISPNTKGADFGGFILGSLNSSSEIILLKTSKELEKKYIDYLSFLCRKQIIPTGLLIANSDEKDEPEIMQWLDEKSERSTVYISFGSECFLSKEQIEEVAKGLELSNVNFIWIIRFPEGKNSMTVENALPEGFLERVKGRGMVIWKFAPQTRILAHKSIGGFVSHCGWSSITESVYFGVPIIAMPMKFEQVVNGVVVVEVGVGVEVEKDGSGQYLGEEVAKA…	UDP-glucose	Q	Ono et al., 2010
InA3Glc2''GlcT	Ipomoea nil	AB192314	BAD95881.1	MGSQATTYHMAMYPWFGVGHLTGFFRLANKLAGKGHRISFLIPKNTQSKLESFNLHPHLISFVPIVVPSIPGLPPGAETTSDVPFPSTHLLMEAMDKTQNDIEIILKDLKVDVVFYDFTHWLPSLARKIGIKSVFYSTISPLMHGYALSPERRVVGKQLTEADMMKAPASFPDPSIKLHAHEARGFTARTVMKFGGDITFFDRIFTAVSESDGLAYSTCREIEGQFCDYIETQFQKPVLLAGPALPVPSKSTMEQKWSDWLGKFKEGSVIYCAFGSECTLRKDKFQELLWGLELTGMPFFAALKPPFEAESIEAAIPEELKEKIQGRGIVHGEWVQQQLFLQHPSVGCFVSHCGWASLSEALVNDCQIVLLPQVGDQIINARIMSVSLKVGVEVEKGEE…	UDP-glucose	Q	Morita et al., 2005
OsGT2	Oryza sativa japonica group	LOC_Os02g37690	LOC_Os02g37690	MDASPLHVVVFPWLAFGHLLPALELAGRLASRGLRVSFVSTPRNIARLRRPCPSVEFVELPLPRVDGLPDGAEATTDVPDHMSSALWKASDGLTAPFSAFLDAAAAAGNKVDWLILDGMLSWAAASAADRKVPCVLMMPYTATACAHFGVPDEARDADRFPSAIARRFVSAFRSSELLAVRSCVEFEPESVPLLSNIFGKPVVPIGLLPPPQVDGDGDGDTALMSSWLDRQPPKSVVYVALGSEAPLTAEQRRELALGLELSGAPFLWALRKPHGGDDDGGLLPPGFEERTRGRGMVKTEWVPQLKILAHAAVGAFLTHCGHSSVIEGLRFGHPLVMLPLFLDQFTNASYLEGARGVGVQVARDGEHGGAFDRDGVAAAVRAAVVDEESKKALAANAGK…	UDP-glucose	Q	Zhang et al., 2022
AtA3Glc2''XylT	Arabidopsis thaliana	BT033073	ACE82596.1	MGVFGSNESSSMSIVMYPWLAFGHMTPFLHLSNKLAEKGHKIVFLLPKKALNQLEPLNLYPNLITFHTISIPQVKGLPPGAETNSDVPFFLTHLLAVAMDQTRPEVETIFRTIKPDLVFYDSAHWIPEIAKPIGAKTVCFNIVSAASIALSLVPSAEREVIDGKEMSGEELAKTPLGYPSSKVVLRPHEAKSLSFVWRKHEAIGSFFDGKVTAMRNCDAIAIRTCRETEGKFCDYISRQYSKPVYLTGPVLPGSQPNQPSLDPQWAEWLAKFNHGSVVFCAFGSQPVVNKIDQFQELCLGLESTGFPFLVAIKPPSGVSTVEEALPEGFKERVQGRGVVFGGWIQQPLVLNHPSVGCFVSHCGFGSMWESLMSDCQIVLVPQHGEQILNARLMTEEMEV…	UDP-xylose	Q	Yonekura-Sakakibara et al., 2012
AtF3Glc''GlcT	Arabidopsis thaliana	NM_124780.3	NP_200212	MGSKFHAFMFPWFGFGHMTAFLHLANKLAEKDHKITFLLPKKARKQLESLNLFPDCIVFQTLTIPSVDGLPDGAETTSDIPISLGSFLASAMDRTRIQVKEAVSVGKPDLIFFDFAHWIPEIAREYGVKSVNFITISAACVAISFVPGRSQDDLGSTPPGYPSSKVLLRGHETNSLSFLSYPFGDGTSFYERIMIGLKNCDVISIRTCQEMEGKFCDFIENQFQRKVLLTGPMLPEPDNSKPLEDQWRQWLSKFDPGSVIYCALGSQIILEKDQFQELCLGMELTGLPFLVAVKPPKGSSTIQEALPKGFEERVKARGVVWGGWVQQPLILAHPSIGCFVSHCGFGSMWEALVNDCQIVFIPHLGEQILNTRLMSEELKVSVEVKREETGWFSKESLSG…	UDP-glucose	Q	Yonekura-Sakakibara et al., 2014
CaUGT3	Cathanthus roseus	AB443870	BAH80312.1	MATEQQQASISCKILMFPWLAFGHISSFLQLAKKLSDRGFYFYICSTPINLDSIKNKINQNYSSSIQLVDLHLPNSPQLPPSLHTTNGLPPHLMSTLKNALIDANPDLCKIIASIKPDLIIYDLHQPWTEALASRHNIPAVSFSTMNAVSFAYVMHMFMNPGIEFPFKAIHLSDFEQARFLEQLESAKNDASAKDPELQGSKGFFNSTFIVRSSREIEGKYVDYLSEILKSKVIPVCPVISLNNNDQGQGNKDEDEIIQWLDKKSHRSSVFVSFGSEYFLNMQEIEEIAIGLELSNVNFIWVLRFPKGEDTKIEEVLPEGFLDRVKTKGRIVHGWAPQARILGHPSIGGFVSHCGWNSVMESIQIGVPIIAMPMNLDQPFNARLVVEIGVGIEVGRDEN…	UDP-glucose	Q	Masada et al., 2009
GmF3G6''Rt	Glycine max	AB828192	BAN91400.1	MPSELAMNNDELHVVMFPFLAFGHISPFVQLSNKLFSHGVHVTFLSAASNIPRIRSTLNLNPAINVISLKFPNGITNTAELPPHLAGNLIHALDLTQDQVKSLLLELKPHYVFFDFAQHWLPKLASEVGIKSVHFSVYSAISDAYITVPSRFADVEGRNITFEDLKKPPPGYPQNSNISLKAFEAMDFMFLFTRFGEKNLTGYERVLQSLGECSFIVFKTCKEIEGPYLDYIETQFRKPVLLSGPLVPEPSTDVLEEKWSKWLDGFPAKSVILCSFGSETFLSDYQIKELASGLELTGLPFILVLNFPSNLCQS	UDP-rhamose	nd	Rojas Rodas et al., 2014
OsUGT90A1	Oryza sativa japonica group	LOC_Os04g24110	LOC_Os04g24110	MAAAGHDVQLPHVAIFPFMARGHTVPMTHLACLLRRRGLATVTFFSTPGNAPFVRGQLDDDVAVVELPFPDHVVARGAAECVEALDSLFPLPAFVEAVSALRPGLEVSLAAARPRVGLLVADAFLHWAHASAAALGVPTVAFLGGNMFATIMRDVILRDNPAAALLSGGGGAEAATFAVPEFPHVHLTLADIPVPFNRPSPEGPIMELNAKLWKAIAGSNGLIVNTFDAMEGRYVEHWNRDHRAGPRAWPIGPLCLAHGGTGTGTGAVEPSWMKWLDEKAAAGRAVLYVALGTAMAIPDAQLREVAGGLEAAAAAGVYFLWAVRPSDADLGAGFEERVEGRGMVVREWVDQWRILQHGCVRGFLSHCGWNSAVEGVAAGVPLAAWPMGAEQPLNAMLVV…	unknown	Q	Shi et al., 2020
GmUGT3	Glycine max	AB904892.1	BAO79434.1	MKDSIVLYSALGRGHLVSMVELGKLILSHHPSLSITILFLTPPPNQDTPTSPTAFTCDATAKYIAAVTASTPSITFHRIPQISILTVLPPMALTFELCRATGHHLRRILSYISQTSNLKAIVLDFMNYSAARVTNTLQIPTYFYYTSGASTLAALLYQTIFHETCTKSLKDLNTHVVIPGLPKIHTDDMPDGAKDRENEAYGVFFDIATCMRGSYGIIVNTCEAIEESVLEAFNEGLMEGTTPKVFCIGPVISSAPCRKDDNGCLSWLNSQPSQSVVFLSFGSMGRFSRTQLREIAIGLEKSEQRFLWVVRSEFEEGESAEPPSLEELLPEGFLDRTKEKGMVVRDWAPQAAILSHDSVGGFVTHCGWNSVLEAICEGVPMVAWPLYAEQKLNRVILVE…	UDP-glucose	Q	Ren et al., 2020
GmUGT1	Glycine max	AB292164	BAF64416.1	MKDTIVLYPNLGRGHLVSMVELGKLILTHHPSLSITILILTPPTTPSTTTTTLACDSNAQYIATVTATTPSITFHRVPLAALPFNTPFLPPHLLSLELTRHSTQNIAVALQTLAKASNLKAIVIDFMNFNDPKALTENLNNNVPTYFYYTSGASTLALLLYYPTIHPTLIEKKDTDQPLQIQIPGLSTITADDFPNECKDPLSYACQVFLQIAETMMGGAGIIVNTFEAIEEEAIRALSEDATVPPPLFCVGPVISAPYGEEDKGCLSWLNLQPSQSVVLLCFGSMGRFSRAQLKEIAIGLEKSEQRFLWVVRTELGGADDSAEELSLDELLPEGFLERTKEKGMVVRDWAPQAAILSHDSVGGFVTHCGWNSVLEAVCEGVPMVAWPLYAEQKMNRMV…	UDP-glucose	Q	Funaki et al., 2015
MtGT29C	Medicago truncatula	DQ875461	ABI94022	MKDTLVLYPALGKGHLNSMIELGKLILTHNPSYSITILILTPPNTTLQPPQEIQKLTTTTTFGCESFPSITFHHIPPISFPVTLPPHIVPLEVCGRSNHHVNHVLQSISKTSNLKGVILDFMNYSTNQITSTLDIPTYFFYTSGASTLAVFLQLPTIHQSTTKSLKEFHMYPRIPGLPLVPIVDMPDEVKDRESKSYKVFLDMATSMRESDGVIINTFDAIEGRAAKALKAGLCLPEGTTPPLFCIGPMISPPCKGEDERGSSCLSWLDSQPSQSVVLLSFGSMGRFSRAQLNEIAIGLEKSEQRFLWVVRSEPDSDKLSLDELFPEGFLERTKDKGMVVRNWAPQVAILSHNSVGGFVTHCGWNSVLEAICEGVPMIAWPLFAEQRLNRLVLVDEMKV…	UDP-glucose	Q	Modolo et al., 2007
PlUGT2	Pueraria lobata	KU311040.1	AMQ26112.1	MKDTIVLYPNIGRGHLVSMVELGKLILTHHPSLSITILILTPSTTPSTTTFACDSNAQYIATVTATIPAITFHHVPLATLPSNTPSLPPHLVSLELARHSTQNVAVAFQTLAKASNLKAIIIDLLNFNDPKTLTQNLNKNIHTYFYYTSGASTLALLLHYPTIHETLTKNYVKDQPLQIQIPGLRANITTDDFAKDSKDPSNYSSQAFLKIAETMRGSFGIIINTFEAIEEELIRALSEDGTVPPLFCIGPVISAPYGEDDKGCLSWLDSQPSQSVVLLCFGSMGSFSRTQLKEIAVGLEKSEQRFLWVVRAELDCADSVDEQPSLDELMPGGFLERTKEKGLVVRDWAPQVQILSHDSVGGFVTHCGWNSVLEAVCEGVPMAAWPLYAEQRVNRVIMV…	UDP-glucose	Q	Wang et al., 2016
AtUGT72E1	Arabidopsis thaliana	BT015770	AAU90060.1	MKITKPHVAMFASPGMGHIIPVIELGKRLAGSHGFDVTIFVLETDAASAQSQFLNSPGCDAALVDIVGLPTPDISGLVDPSAFFGIKLLVMMRETIPTIRSKIEEMQHKPTALIVDLFGLDAIPLGGEFNMLTYIFIASNARFLAVALFFPTLDKDMEEEHIIKKQPMVMPGCEPVRFEDTLETFLDPNSQLYREFVPFGSVFPTCDGIIVNTWDDMEPKTLKSLQDPKLLGRIAGVPVYPIGPLSRPVDPSKTNHPVLDWLNKQPDESVLYISFGSGGSLSAKQLTELAWGLEMSQQRFVWVVRPPVDGSACSAYLSANSGKIRDGTPDYLPEGFVSRTHERGFMVSSWAPQAEILAHQAVGGFLTHCGWNSILESVVGGVPMIAWPLFAEQMMNATL…	UDP-glucose	Q	Lanot et al., 2006
AtUGT72E2	Arabidopsis thaliana	AHL38566.1	KJ138626	MHITKPHAAMFSSPGMGHVIPVIELGKRLSANNGFHVTVFVLETDAASAQSKFLNSTGVDIVKLPSPDIYGLVDPDDHVVTKIGVIMRAAVPALRSKIAAMHQKPTALIVDLFGTDALCLAKEFNMLSYVFIPTNARFLGVSIYYPNLDKDIKEEHTVQRNPLAIPGCEPVRFEDTLDAYLVPDEPVYRDFVRHGLAYPKADGILVNTWEEMEPKSLKSLLNPKLLGRVARVPVYPIGPLCRPIQSSETDHPVLDWLNEQPNESVLYISFGSGGCLSAKQLTELAWGLEQSQQRFVWVVRPPVDGSCCSEYVSANGGGTEDNTPEYLPEGFVSRTSDRGFVVPSWAPQAEILSHRAVGGFLTHCGWSSTLESVVGGVPMIAWPLFAEQNMNAALLSDEL…	UDP-glucose	Q	Lanot et al., 2006
AtUGT72E3	Arabidopsis thaliana	BT030376	ABO38789.1	MHITKPHAAMFSSPGMGHVLPVIELAKRLSANHGFHVTVFVLETDAASVQSKLLNSTGVDIVNLPSPDISGLVDPNAHVVTKIGVIMREAVPTLRSKIVAMHQNPTALIIDLFGTDALCLAAELNMLTYVFIASNARYLGVSIYYPTLDEVIKEEHTVQRKPLTIPGCEPVRFEDIMDAYLVPDEPVYHDLVRHCLAYPKADGILVNTWEEMEPKSLKSLQDPKLLGRVARVPVYPVGPLCRPIQSSTTDHPVFDWLNKQPNESVLYISFGSGGSLTAQQLTELAWGLEESQQRFIWVVRPPVDGSSCSDYFSAKGGVTKDNTPEYLPEGFVTRTCDRGFMIPSWAPQAEILAHQAVGGFLTHCGWSSTLESVLCGVPMIAWPLFAEQNMNAALLSDEL…	UDP-glucose	Q	Lanot et al., 2006
MdPGT1	Malus domestica	NM_001328723.1	NP_001315652.1	MGDVIVLYASPGMGHIVSMVELGKFIVHRYGPHKFSITILYTCGSIVDTASIPVYIRRISHSHPFISFRQFPRVTNNITRNISVPAITFDFIRQNDPHVRSALQEISKSATVRAFIIDLFCTSALPIGKEFNIPTYYFCTSGAAILAAFLYLPKIDEQTKTTESFKDLRDTVFEFPGWKSPLKATHMVQLVLDRNDPAYSDMIYFCSHLPKSNGIIVNTFEELEPPSVLQAIAGGLCVPDGPTPPVYYVGPLIEEEKELSKDADAAEKEDCLSWLDKQPSRSVLFLCFGSMGSFPAAQLKEIANGLEASGQRFLWVVKKPPVEEKSKQVHGVDDFDLKGVLPEGFLERTADRGMVVKSWAPQVVVLKKESVGGFVTHCGWNSVLEAVVAGVPMIAWPLY…	UDP-glucose	Q	Wang et al., 2020
PcGT6-1	Pyrus communis	FJ854496	ACZ44838	MGDVIVLYASPGMGHIVAMVELGKFIVHRYGPHKFSITILYTCGSIVDTASIPVYIRRISHSHPFISFRQFPRVTNNITRNISVPAITFDFIRQNDPHVRSALQEISKSATVRAFIIDLFCTSALPIGKEFNIPTYYFHTSGAAVLAAFLYLPKIDEQTKTTESFKDLRDTVFEFPGWKSPLKATHMVQLVLDRNDPAYSDMIYFCSHLPKSNGIIVNTFEELEPPSVLQAIAGGLCVPDGPTPPVYYVGPLIEEEKELSKDADAAEKEDCLSWLDKQPSRSVLFLCFGSMGSFPAAQLKEIANGLEASGQRFLWVVKKPPVEEKSKQVHGVDDFDLKGVLPEGFLERTADRGMVVKSWAPQVVVLKKESVGGFVTHCGWNSVLEAVVAGVPMIAWPLY…	UDP-glucose	Q	Gosch et al., 2010
AtF7GlcT	Arabidopsis thaliana	NM_112524/At3g16520	NP_566550.1	MGEEAIVLYPAPPIGHLVSMVELGKTILSKNPSLSIHIILVPPPYQPESTATYISSVSSSFPSITFHHLPAVTPYSSSSTSRHHHESLLLEILCFSNPSVHRTLFSLSRNFNVRAMIIDFFCTAVLDITADFTFPVYFFYTSGAACLAFSFYLPTIDETTPGKNLKDIPTVHIPGVPPMKGSDMPKAVLERDDEVYDVFIMFGKQLSKSSGIIINTFDALENRAIKAITEELCFRNIYPIGPLIVNGRIEDRNDNKAVSCLNWLDSQPEKSVVFLCFGSLGLFSKEQVIEIAVGLEKSGQRFLWVVRNPPELEKTELDLKSLLPEGFLSRTEDKGMVVKSWAPQVPVLNHKAVGGFVTHCGWNSILEAVCAGVPMVAWPLYAEQRFNRVMIVDEIKIAI…	UDP-glucose	Q	Noguchi et al., 2009
MdPGT3	Malus domestica	MN381009	QLF96279.1	MEAAAIVLYPSPPIGHLIAMVELGKLILTHHPSLCIHILITTPPYRADDTASYITSVSAATPSLIFHHLPTISLPPSLASSRNHETLTFELVPLNNPYVHQALLSISHSFSIKAFVMDFFCALGLSVAAKLNIPSFFFFTSGAAFLASFLYLPTIHNITDKSLKDLNTLLNIPGVPPMPSSDMAKPTLDRSDKAYEHFLASSSQFPKSAGIIVNTFESLEPRALRAISDGLCLAENVPTPPVYPIGPLIVSHGGGGRGAECLKWLDSQPSGSVVFLCFGSLGLFSKEQLKEIAIGLENSGHRFLWVVRNPPAQNQIKVAITDQSDPELKSLLPDGFLDRTKDRGLVVKSWGPQVAVLNHDSVGGFVSHCGWNSVLESVCAGVPIVAWPLYAEQRFNRVV…	UDP-glucose	Q	Wang et al., 2020
MdPGT2	Malus domestica	MN381003	QLF96273.1	MEATAIVLYPSPLIGHLVSMVELGKLILTRHPSLCIHILITTPPYRANDTDSYITSVSAANPSLIFHHLPTISLPPSLASSRNHEILAFELAPLYNPNVHQALVSISHNFSIKAFVMDFFCYVGLPVATELNIPSYFFFTSSANTLASSLYLPTLHNIIDKSLKDLNILLNIPGVPPMPSSDMPQPTLDRNQKVYEHVQGSSKQFPKSAGIIVNTFESLEPRALRAIWDGLCLPENVPTPPVYPIGPLIVSHGGGGRGAECLKWLDSQPSGSVVFLCFGSLGLFSKEQLKEIAIGLENSGHRFLWVVRNPPAQNQIGLDIKESDPELKSLLPDGFLDRTKDRGLVVKSWAPQAAVLNHNSVGGFVSHCGWNSVLESVCAGVPIVAWPLYAEQRFNRVVL…	UDP-glucose	Q	Wang et al., 2020
MpUGT88A4	Maclura pomifera	DQ985176	ABL85471	MESIVLYPSPAIGHLIAMVELGKLILSYKPSLSIHILLTTAPYDAGDTAPYIASVSATIPSITFHHLPPISLPPELLTTSDILETLIFEVLRLNKPIVSQSLLSISQNHTIQAFIMDFFCASTHTVSAALNIPSYIFFTSAAASLAIFLYLPTLQETIFPKSIKDLNNALLHIPGLPPIPSLDMPKPYQDRHDKAFQYFIESSIHASRSTGIIVNTFESLEPGALKALREGLCVPDHSTPSIYCIGPLIMTREKKYLRPECLKWLDSQPRQSVVFLCFGSLGLFSKEQLKEIAVGLERSRQRFLWVVRNPSPQNGATSVSPDFDLDSILPQRFLDRTKERGLVVKNWAPQVEVLKHDSVGGFVSHCGWNSTLESVCAGVPIVAWPLYAEQRSNRVFMVE…	UDP-glucose	Q	Tian et al., 2006
SlGAME1	Solanum lycopersicum	HQ293016.1	ADQ37964	MAGENLHVLFLPFLSAGHFIPLVNAARLFASRGVKATILTTPHNALLFRSTIEDDVRISGFPISIVTIKFPSAEVGLPEGIESFNSATSPEMPHKVFYALYLLQKPMEDKIRELHPDCIFSDMYYPWTVDLAEELHIPRILYNLSAYMCYSIMHNLKLYRPHKQPDLDESQSFVVPGLPDEIKFKLSQLTEDLRKPEDQKSVFDELLEKVRVSEERSYGIVHDTFYELEPAYINYYQKLKKPKWWHFGPLSHFASKIRSKELITEHNNNDIVVDWLNAQKPKSVLYVSFGSMARFPENQLNEIAQALHASNVPFIFVLRPNEETASWLPVGNFEDKTKKGLFIVGWVPQLTIMEHPATGGFMTHCGTNSVLEANTFGVPMITWPLYADQFYNEKVVEVN…	UDP-galactose	Q	Itkin et al., 2011
StSGT1	Solanum tuberosum	U82367.2	AAB48444	MVATCNNGEILHVLFLPFLSAGHFIPLVNAARLFASRGVKATILTTPHNALLFRSTIDDDVRISGFPISIVTIKFPSAEVGLPEGIESFNSATSPEMPHKIFYALSLLQKPMEDKIRELRPDCIFSDMYFPWTVDIADELHIPRILYNLSAYMCYSIMHNLKVYRPHKQPNLDESQSFVVPGLPDEIKFKLSQLTDDLRKSDDQKTVFDELLEQVEDSEERSYGIVHDTFYELEPAYVDYYQKLKKPKCWHFGPLSHFASKIRSKELISEHNNNEIVIDWLNAQKPKSVLYVSFGSMARFPESQLNEIAQALDASNVPFIFVLRPNEETASWLPVGNLEDKTKKGLYIKGWVPQLTIMEHSATGGFMTHCGTNSVLEAITFGVPMITWPLYADQFYNEK…	UDP-galactose	Q	McCue et al., 2005
SlGAME2	Solanum lycopersicum	NM_001246931.1	NP_001233860	MAMEENEQSAIAHVVFIPYAMTSHITPLVHIARLLAFHGLKVTIIAPPHNALLFQSSVDRDCLFWGSNISVRTIQFPSEEIGLPVGIENFIASPSMEIVGKVHYGFLLLQKPMEQMIRELNPNCIISDMFFPWTVDLAEELQIPRFSFQPGTFVHQCAWVFIRELKPYENHVSFSIPGLPLDIQMKVSEIEDFLKGETEYRKTVEDVLQAEIRSHGIIHNTCSELEPGFAQLYEKARGVKGWHIGPVALFINNYEAENSCCDPWKGYGDCFDWLENQQSKSVLFVCFGSMIRFSDDQLKEMAVGLKAANCPTIWVFKEQDKNGFCSKRLKEMKGENMFIIEGWAPQVSILKHGAIGGFLTHCGWNSILESLSVGVPLITWPLFSDNFYTDKLLEKLGLA…	UDP-xylose	N	Itkin et al., 2013
GmSg-1b	Glycine max	AB628089	BAM29362.1	MDLQQRPLKLHFIPYLSPGHVIPLCGIATLFASRGQHVTVITTPYYAQILRKSSPSLQLHVVDFPAKDVGLPDGVEIKSAVTDLADTAKFYQAAMLLRRPISHFMDQHPPDCIVADTMYSWADDVANNLRIPRLAFNGYPLFSGAAMKCVISHPELHSDTGPFVIPDFPHRVTMPSRPPKMATAFMDHLLKIELKSHGLIVNSFAELDGEECIQHYEKSTGHKAWHLGPACLVGKRDQERGEKSVVSQNECLTWLDPKPTNSVVYVSFGSVCHFPDKQLYEIACALEQSGKSFIWIVPEKKGKEYENESEEEKEKWLPKGFEERNREKGMIVKGWAPQLLILAHPAVGGFLSHCGWNSSLEAVTAGVPMITWPVMADQFYNEKLITEVRGIGVEVGATE…	UDP-glucose	Q	Sayama et al., 2012
MtUGT73F3	Medicago truncatula	FJ477891	ACT34898.1	MEGVEVEQPLKVYFIPFLASGHMIPLFDIATMFASRGQQVTVITTPANAKSLTKSLSSDAPSFLRLHTVDFPSQQVGLPEGIESMSSTTDPTTTWKIHTGAMLLKEPIGDFIENDPPDCIISDSTYPWVNDLADKFQIPNITFNGLCLFAVSLVETLKTNNLLKSQTDSDSDSSSFVVPNFPHHITLCGKPPKVIGIFMGMMLETVLKSKALIINNFSELDGEECIQHYEKATGHKVWHLGPTSLIRKTAQEKSERGNEGAVNVHESLSWLDSERVNSVLYICFGSINYFSDKQLYEMACAIEASGHPFIWVVPEKKGKEDESEEEKEKWLPKGFEERNIGKKGLIIRGWAPQVKILSHPAVGGFMTHCGGNSTVEAVSAGVPMITWPVHGDQFYNEKL…	UDP-glucose	Q	Naoumkina et al., 2010
MtUGT73K1	Medicago truncatula	AY747626.1	AAW56091	MGTESKPLKIYMLPFFAQGHLIPLVNLARLVASKNQHVTIITTPSNAQLFDKTIEEEKAAGHHIRVHIIKFPSAQLGLPTGVENLFAASDNQTAGKIHMAAHFVKADIEEFMKENPPDVFISDIIFTWSESTAKNLQIPRLVFNPISIFDVCMIQAIQSHPESFVSDSGPYQIHGLPHPLTLPIKPSPGFARLTESLIEAENDSHGVIVNSFAELDEGYTEYYENLTGRKVWHVGPTSLMVEIPKKKKVVSTENDSSITKHQSLTWLDTKEPSSVLYISFGSLCRLSNEQLKEMANGIEASKHQFLWVVHGKEGEDEDNWLPKGFVERMKEEKKGMLIKGWVPQALILDHPSIGGFLTHCGWNATVEAISSGVPMVTMPGFGDQYYNEKLVTEVHRIGV…	UDP-glucose	Q	Achnine et al., 2005
XYXT1	Oryza sativa japonica group	LOC_Os06g49300	LOC_Os06g49300	MKAAVRSKKSKGSFCHPPLLLLIVAIQFLVIYSPTLDQYMVMLTTGKPGFPSMLIDGRRSFKQVDEFIPEPHLRCDFRDNRSDVCEMEGAIRILGRTSEVFLVAPSLASISGGGGGVNATGVDANATRWKIQPYTRKGESRVMPGITEVTVRLVTADEAPPCDEWHDVPAIVYSNGGYCGNYYHDFNDNIIPLFITSRHLAGEVQLLVTQKQRWWFGKYREIVEGLTKYEPVDLDAEQRVRCYRRATVGLHSHKDLSIDPRRAPNNYSMVDFKRFLMWRYALPREHAIRMEEEDKSKKPRLLVINRRSRRRFVNLDEIVAAAEGVGFEVAAAELDAHIPAAASAVNSYDAMVAVHGSGLTNLVFLPMNAVVIQVVPLGRMEGLAMDEYGVPPRDMNMRY…	UDP-xylose	nd	Zhong et al., 2018
aNo catalytic activity is detected.
bCatalytic activity is unknown.
cH, histidine; Q, glutamine; L, leucine; N, asparagine; nd indicats PSPG is not detected.

## Sheet: Table S8
Table S8. Statistical analysis of the last amino acid (AA) residue of the PSPG motifs in 79 UGTs with different sugar donors.
AA Sugar donor	Histidine (H)	Glutamine (Q)	Asparagine (N)	Leucine (L)	nda	total
UDP-galactose	4	2	0	0	0	6
UDP-glucose	0	55	0	0	1	56
UDP-glucose and UDP–galactose	0	1	0	0	0	1
UDP-glucose and UDP–arabiose	1	0	0	0	0	1
UDP-glucuroic acid	0	3	0	1	0	4
UDP-rhamose	0	0	0	0	1	1
UDP-xylose	0	1	1	0	1	3
No activityb	0	2	0	0	0	2
unknownc	0	5	0	0	0	5
aPSPG is not detected.
bNo catalytic activity is detected.
cCatalytic activity is unknown.

## Sheet: Table S9
Table S9. SNPs within OsUGT88C3 CDS among 4725 rice accessions.
Var ID	Chromsome	Position	Primary Allele	Secondary Allele	Primary Allele Frequency	Variation	Locus	snpEff Annotationa	CooVar Annotationa	PolyPhen-2 Effectb	PolyPhen-2 Scorec
vg0130666718	chr01	30666718	A	G	0.981	A → G	LOC_Os01g53370.1	synonymous_variant ; p.Ser4Ser; LOW	synonymous_codon	N	N
vg0130666736	chr01	30666736	A	G	0.981	A → G	LOC_Os01g53370.1	synonymous_variant ; p.Ser10Ser; LOW	synonymous_codon	N	N
vg0130666757	chr01	30666757	C	T	0.981	C → T	LOC_Os01g53370.1	synonymous_variant ; p.Pro17Pro; LOW	synonymous_codon	N	N
vg0130666773	chr01	30666773	C	T	0.981	C → T	LOC_Os01g53370.1	missense_variant ; p.Pro23Ser; MODERATE	nonsynonymous_codon ; P23S	unknown	unknown
vg0130666813	chr01	30666813	C	T	0.636	T → C	LOC_Os01g53370.1	missense_variant ; p.Ile36Thr; MODERATE	nonsynonymous_codon ; I36T	benign	0.149
vg0130666827	chr01	30666827	T	A	0.875	T → A	LOC_Os01g53370.1	missense_variant ; p.Ser41Thr; MODERATE	nonsynonymous_codon ; S41T	benign	-0.076
vg0130666844	chr01	30666844	A	C	0.981	A → C	LOC_Os01g53370.1	synonymous_variant ; p.Gly46Gly; LOW	synonymous_codon	N	N
vg0130666855	chr01	30666855	C	T	0.981	C → T	LOC_Os01g53370.1	missense_variant ; p.Ala50Val; MODERATE	nonsynonymous_codon ; A50V	benign	-0.134
vg0130666865	chr01	30666865	T	C	0.636	C → T	LOC_Os01g53370.1	synonymous_variant ; p.Gly53Gly; LOW	synonymous_codon	N	N
vg0130666892	chr01	30666892	T	C	0.981	T → C	LOC_Os01g53370.1	synonymous_variant ; p.Gly62Gly; LOW	synonymous_codon	N	N
vg0130666912	chr01	30666912	C	T	0.981	C → T	LOC_Os01g53370.1	missense_variant ; p.Ala69Val; MODERATE	nonsynonymous_codon ; A69V	unknown	unknown
vg0130667078	chr01	30667078	T	C	0.981	T → C	LOC_Os01g53370.1	synonymous_variant ; p.Phe124Phe; LOW	synonymous_codon	N	N
vg0130667192	chr01	30667192	C	T	0.981	C → T	LOC_Os01g53370.1	synonymous_variant ; p.Ala162Ala; LOW	synonymous_codon	N	N
vg0130667196	chr01	30667196	G	C	0.981	G → C	LOC_Os01g53370.1	missense_variant ; p.Val164Leu; MODERATE	nonsynonymous_codon ; V164L	benign	0.139
vg0130667228	chr01	30667228	T	G	0.636	G → T	LOC_Os01g53370.1	missense_variant ; p.Gln174His; MODERATE	missense_codon ; p.Q174H	benign	0.003
vg0130667240	chr01	30667240	C	G	0.981	C → G	LOC_Os01g53370.1	synonymous_variant ; p.Thr178Thr; LOW	synonymous_codon	N	N
vg0130667252	chr01	30667252	T	A	0.656	A → T	LOC_Os01g53370.1	missense_variant ; p.Arg182Ser; MODERATE	nonsynonymous_codon ; R182S	benign	0.589
vg0130667310	chr01	30667310	C	T	0.953	C → T	LOC_Os01g53370.1	missense_variant ; p.Leu202Phe; MODERATE	nonsynonymous_codon ; L202F	possibly damaging	1.952
vg0130667351	chr01	30667351	T	G	0.981	T → G	LOC_Os01g53370.1	missense_variant ; p.Asn215Lys; MODERATE	nonsynonymous_codon	benign	-0.102
vg0130667376	chr01	30667376	C	G	0.855	G → C	LOC_Os01g53370.1	missense_variant ; p.Val224Leu; MODERATE	nonsynonymous_codon ; V224L	benign	-0.113
vg0130667513	chr01	30667513	G	A	0.932	G → A	LOC_Os01g53370.1	synonymous_variant ; p.Lys269Lys; LOW	synonymous_codon	N	N
vg0130667696	chr01	30667696	G	A	0.985	G → A	LOC_Os01g53370.1	synonymous_variant ; p.Pro330Pro; LOW	synonymous_codon	N	N
vg0130667709	chr01	30667709	C	A	0.933	C → A	LOC_Os01g53370.1	missense_variant ; p.His335Asn; MODERATE	nonsynonymous_codon ; H335N	benign	0.345
vg0130667781	chr01	30667781	C	T	0.967	C → T	LOC_Os01g53370.1	missense_variant ; p.Leu359Phe; MODERATE	nonsynonymous_codon ; L359F	probably damaging	2.501
vg0130667793	chr01	30667793	T	C	0.981	T → C	LOC_Os01g53370.1	missense_variant ; p.Ser363Pro; MODERATE	nonsynonymous_codon ; S363P	probably damaging	2.04
vg0130667825	chr01	30667825	C	T	0.656	T → C	LOC_Os01g53370.1	synonymous_variant ; p.His373His; LOW	synonymous_codon	N	N
vg0130667828	chr01	30667828	T	C	0.981	T → C	LOC_Os01g53370.1	synonymous_variant ; p.Gly374Gly; LOW	synonymous_codon	N	N
vg0130667831	chr01	30667831	A	G	0.635	G → A	LOC_Os01g53370.1	synonymous_variant ; p.Ala375Ala; LOW	synonymous_codon	N	N
vg0130667837	chr01	30667837	C	T	0.656	T → C	LOC_Os01g53370.1	synonymous_variant ; p.Gly377Gly; LOW	synonymous_codon	N	N
vg0130667873	chr01	30667873	G	A	0.657	A → G	LOC_Os01g53370.1	synonymous_variant ; p.Leu389Leu; LOW	synonymous_codon	N	N
vg0130667915	chr01	30667915	A	G	0.981	A → G	LOC_Os01g53370.1	synonymous_variant ; p.Leu403Leu; LOW	synonymous_codon	N	N
vg0130667961	chr01	30667961	C	A	0.968	C → A	LOC_Os01g53370.1	missense_variant ; p.Arg419Ser; MODERATE	nonsynonymous_codon ; R419S	benign	1.398
asnpEff and CooVar were used to evaluate the impact of variations.
bWe employed PolyPhen-2 (Adzhubei et. al. Nat methods, 2010, 7(4): 248-249) to quantitatively evaluate missense mutation effect. This column shows qualitatively result.
cThis score is a quantitative prediction of the effect of PolyPhen-2 on amino acid changes. Benign: 0.0 £ absolute score £ 1.5, possibly damaging: 1.5 £ absolute score £ 2.0, probably damaging: absolute score ³ 2.0.

## Sheet: Table S10
Table S10. Primers used in this study.
Primer	Sequence (5' to 3')	Uses
OsUGT88C3-F	AAAAAGCAGGCTTAATGAGCGCATCAGACTGC	Amplification for 1476 bp full-length CDS of OsUGT88C3
OsUGT88C3-R	AGAAAGCTGGGTATTATGAGTTATTGTAGTTTTTCCAC	Amplification for 1476 bp full-length CDS of OsUGT88C3
OsUGT88C3-F	TTACGTGTCTCGGATCTTCG	Quantitative PCR for OsUGT88C3 (LOC_Os01g53370)
OsUGT88C3-R	TGCAAGTGGTGAGGAAGAAG	Quantitative PCR for OsUGT88C3 (LOC_Os01g53370)
OsUGT706E2-F	GACAGAGGTTCCTGTGGGTG	Quantitative PCR for OsUGT706E2 (LOC_Os05g45200)
OsUGT706E2-R	CATGAGCTCGTCGATGTCCA	Quantitative PCR for OsUGT706E2 (LOC_Os05g45200)
Os4CL-F	CGACGACGACGAGATCTTCA	Quantitative PCR for Os4CL (LOC_Os02g08100)
Os4CL-R	GTCCTTGATCTCCGGGTGAG	Quantitative PCR for Os4CL (LOC_Os02g08100)
OsCHS-F	GCCGACTACCCGGACTACTA	Quantitative PCR for OsCHS (LOC_Os11g32650)
OsCHS-R	TGCGACTTGTCACACATCCT	Quantitative PCR for OsCHS (LOC_Os11g32650)
OsCHI-F	TGGATTCCATCATCGGCGAG	Quantitative PCR for OsCHI (LOC_Os03g60509)
OsCHI-R	CTCGATTTTCACGCGGACAC	Quantitative PCR for OsCHI (LOC_Os03g60509)
OsF3’H-F	CAGGACGGAGAATATGCGCT	Quantitative PCR for OsF3'H (LOC_Os10g17260)
OsF3’H-R	TGTTGAGCTTGTCCGGAGTC	Quantitative PCR for OsF3'H (LOC_Os10g17260)
OsF3’5’H-F	GGCATGGTGTTCGTCCAGTA	Quantitative PCR for OsF3'5'H (LOC_Os03g25150)
OsF3’5’H-R	AACGTCTCCGACATGTCCAC	Quantitative PCR for OsF3'5'H (LOC_Os03g25150)
OsDFR-F	GGACATGTTCCCGGAGTACG	Quantitative PCR for OsDFR (LOC_Os01g44260)
OsDFR-R	AGCTTCCACGACGAGAAGTG	Quantitative PCR for OsDFR (LOC_Os01g44260)
OsANS-F	GACATCTCCGCGTTCGACAA	Quantitative PCR for OsANS (LOC_Os01g27490)
OsANS-R	ATGTGTATGACGCCCCACTC	Quantitative PCR for OsANS (LOC_Os01g27490)
Os3GT-F	ATCAACCTCCTGCTACACCG	Quantitative PCR for Os3GT (LOC_Os06g09240)
Os3GT-R	AGTCCCGGGAAGGTGTTGA	Quantitative PCR for Os3GT (LOC_Os06g09240)
OsGSTU-F	GCCGTCATCGCGCAGTA	Quantitative PCR for OsGSTU (LOC_Os10g25590)
OsGSTU-R	GTAGGCGGTCCAAAACCGAT	Quantitative PCR for OsGSTU (LOC_Os10g25590)
OsMRP15-F	CCATTGCGCTAAACTCCTGC	Quantitative PCR for OsMRP15 (LOC_Os06g06440)
OsMRP15-R	TTCCTGATCCTACCTCGCCA	Quantitative PCR for OsMRP15 (LOC_Os06g06440)
OsB2-F	GAGAAGACGAGCTAGGCGAC	Quantitative PCR for OsB2 (LOC_Os04g47059)
OsB2-R	GAGGCTGTAGAACTCGTCGG	Quantitative PCR for OsB2 (LOC_Os04g47059)
OsC1-F	GAATTAGGAGACGGCGATGA	Quantitative PCR for OsC1 (LOC_Os06g10350)
OsC1-R	TCACGCACACAAGTTCCA	Quantitative PCR for OsC1 (LOC_Os06g10350)
OsP1-F	GCACGTGACTACTGCTTCCA	Quantitative PCR for OsP1 (LOC_Os03g19120)
OsP1-R	CTCCGGTACGTGTGGATCTG	Quantitative PCR for OsP1 (LOC_Os03g19120)
OsB1-F	GATCCGATTTCGGAGGACCC	Quantitative PCR for OsB1 (LOC_Os04g47080)
OsB1-R	GTTGCCATGGTCGAGGTCTT	Quantitative PCR for OsB1 (LOC_Os04g47080)
OsRb-F	CCAATTAGCTCCGGTACCCC	Quantitative PCR for OsRb (LOC_Os01g39430)
OsRb-R	GCTGGTAGTATCGCATCGCT	Quantitative PCR for OsRb (LOC_Os01g39430)
OsPAC1-F	GGCATGGAACCGCTATGACT	Quantitative PCR for OsTTG1 (LOC_Os02g45810)
OsPAC1-R	TGTCTGTGTAGTTCGGCCAC	Quantitative PCR for OsTTG1 (LOC_Os02g45810)
GAPDH-F	GAATGGCTTTCCGTGTT	Reference for quantitative PCR
GAPDH-R	CAAGGTCCTCCTCAACG	Reference for quantitative PCR
